# Supplementary material for: Screening the Budding Yeast Genome Reveals Unique Factors Affecting K2 Toxin Susceptibility
Source: PLoS One. 2012 Dec 5;7(12):e50779. doi: 10.1371/journal.pone.0050779 (PMC3515549; doi:10.1371/journal.pone.0050779)
Supplement: Table S1 — Mutant strains with an altered K2 killer toxin phenotype. (XLS) [file pone.0050779.s004.xls]

## Sheet: Sheet1
Table S1. Mutant strains with an altered K2 killer toxin phenotype
* Scoring categories based on the white/blue color and size of the colonies. The evaluation is visual, and the scores are arbitrary. R - resistant: R+ (very light blue), R++ (white), R+++ (white, big colonies ).S - sensitive: S+ (blue), S++ (deep blue), S+++ (cyan, very small colonies). BY4741 cells consistently show bluish colony color in our assay.
**Scoring categories based on the colony size. Sensitive mutants (S) were selected on the plates with low concentration of toxin (300U/plate): S+ (small colonies), S++ (trace of colonies), S+++ (no colonies). Δhis3 control strain was growing well. Resistant mutants (R) were selected on the plates with high concentration of toxin (600U/plate): R+ (small colonies), R++ (average colonies), R+++ (big…
*** Scoring categories based on relative halo size differences from wild-type cells. R - resistant: R+ (1-2mm radius), R++ (0.5-1mm radius), R+++ (0.5-0mm radius). S - sensitive: S+ (3.5-4mm radius), S++ (4-5mm radius), S+++ (over 5mm radius). BY4741 cells consistently shows a 2.5-3mm radius in our assay.
K2 resistant
ORF ID	Gene Name	PCR validation	Phenotype from different K2 screens			K1 screen	K28 screen	Description
			MB/K2 cells*	MB/K2 Tox**	Lysis zones***
Cell wall organization and biogenesis
YNL322C	KRE1	nt	R+++	R+++	R+++	R 0%	R++	Cell wall glycoprotein involved in beta-glucan assembly; serves as a K1 killer toxin membrane receptor
YPR159W	KRE6	nt	R++	R+	R+++	R 0%	R++	Type II integral membrane protein required for beta-1,6 glucan biosynthesis; putative beta-glucan synthase; localizes to the ER, plasma membrane, sites of polarized growth and secretory vesicles; functionally redundant with Skn1p
YLR342W	FKS1	(+)	R+	R++	R+++	R 0%		Catalytic subunit of 1,3-beta-D-glucan synthase, functionally redundant with alternate catalytic subunit Gsc2p; binds to regulatory subunit Rho1p; involved in cell wall synthesis and maintenance; localizes to sites of cell wall remodeling, 1,3-beta-D-glucan biosynthetic process
YGR229C	SMI1	nt	R++	R+++	R++	R 0%		Protein involved in the regulation of cell wall synthesis; proposed to be involved in coordinating cell cycle progression with cell wall integrity
YGR279C	SCW4	nt	R++	R+++	R++	R 84%		Cell wall protein with similarity to glucanases; scw4 scw10 double mutants exhibit defects in mating
YBR229C	ROT2	(+)	R++	R+++	R++	R 0%	R++	Glucosidase II catalytic subunit required for normal cell wall synthesis; mutations in rot2 suppress tor2 mutations, and are synthetically lethal with rot1 mutations , fungal-type cell wall biogenesis
YOR247W	SRL1	(+)	R+	R+++	R+			Mannoprotein that exhibits a tight association with the cell wall, required for cell wall stability in the absence of GPI-anchored mannoproteins; has a high serine-threonine content; expression is induced in cell wall mutants
YDL240W	LRG1	(+)	R+++	R++	R+			Putative GTPase-activating protein (GAP) involved in the Pkc1p-mediated signaling pathway that controls cell wall integrity; appears to specifically regulate 1,3-beta-glucan synthesis
YKR042W	UTH1	nt	R++	R+++	R+	R 0%		Mitochondrial outer membrane and cell wall localized SUN family member involved in cell wall biogenesis and required for mitochondrial autophagy; involved in the oxidative stress response, life span during starvation, and cell death
YMR238W	DFG5	nt	R+	R++	R+	R 74%		Putative mannosidase, essential glycosylphosphatidylinositol (GPI)-anchored membrane protein required for cell wall biogenesis in bud formation, involved in filamentous growth, homologous to Dcw1p
YKL046C	DCW1	nt	R++	R+	R+		R++	Putative mannosidase, GPI-anchored membrane protein required for cell wall biosynthesis in bud formation;homologous to Dfg5p
Glycosylation
YGL027C	CWH41	(+)	R++	R+++	R++	R 0%	R+	Processing alpha glucosidase I, ER type II integral membrane N-glycoprotein involved in assembly of cell wall beta 1,6 glucan and asparagine-linked protein glycosylation; also involved in ER protein quality control and sensing of ER stress
YOR085W	OST3	nt	R++	R+++	R++	R 0%	R++	Gamma subunit of the oligosaccharyltransferase complex of the ER lumen, which catalyzes asparagine-linked glycosylation of newly synthesized proteins; Ost3p is important for N-glycosylation of a subset of proteins
YGR036C	CWH8	nt	R+	R+++	R++	R 0%	R++	Dolichyl pyrophosphate (Dol-P-P) phosphatase with a luminally oriented active site in the ER, cleaves the anhydride linkage in Dol-P-P, required for Dol-P-P-linked oligosaccharide intermediate synthesis and protein N-glycosylation
YDL095W	PMT1	(+)	R+	R+++	R+	R 0%		Protein O-mannosyltransferase, transfers mannose from dolichyl phosphate-D-mannose to protein Ser/Thr residues; 1 of 7 related proteins involved in O-glycosylation which is essential for cell wall rigidity; involved in ER quality control
YOR067C	ALG8	nt	R++	R++	R+	R 61%		Glucosyltransferase, involved in N-linked glycosylation; adds glucose to the dolichol-linked oligosaccharide precursor prior to transfer to protein during lipid-linked oligosaccharide biosynthesis; similar to Alg6p, oligosaccharide-lipid intermediate biosynthetic process
YAL023C	PMT2	nt	R++	R++	R+	R 77%	R+	Protein O-mannosyltransferase, transfers mannose residues from dolichyl phosphate-D-mannose to protein Ser/Thr residues; involved in ER quality control; acts in a complex with Pmt1p, can instead interact with Pmt5; target for new antifungal
YOR010C	TIR2	(+)	R++	R++	R+			Putative cell wall mannoprotein of the Srp1p/Tip1p family of serine-alanine-rich proteins; transcription is induced by cold shock and anaerobiosis
Membrane organization and transport
YAL026C	DRS2	(+)	R++	R+	R++	R 0%	R++	Aminophospholipid translocase (flippase); P type calcium -ATPase; that maintains membrane lipid asymmetry in post-Golgi secretory vesicles; contributes to clathrin-coated vesicle formation and endocytosis; mutations in human homolog ATP8B1 result in liver disease
YER166W	DNF1	(+)	R+++	R+++	R++			Aminophospholipid translocase (flippase) that localizes primarily to the plasma membrane; contributes to endocytosis, protein transport and cell polarity; type 4 P-type ATPase, intracellular protein transport
YBR077C	SLM4	(+)	R++	R++	R++		R+	Component of the EGO complex, which is involved in the regulation of microautophagy, and of the GSE complex, which is required for proper sorting of amino acid permease Gap1p; gene exhibits synthetic genetic interaction with MSS4, phosphatidylinositol-3,4-bisphosphate binding
YPL145C	KES1	(+)	R++	R+++	R++			Member of the oxysterol binding protein family, which includes seven yeast homologs; involved in negative regulation of Sec14p-dependent Golgi complex secretory functions, peripheral membrane protein that localizes to the Golgi complex, post-Golgi vesicle-mediated transport
YGR166W	TRS65	(+)	R+++	R+++	R++	R 0%		Subunit of TRAPPII, a multimeric guanine nucleotide-exchange factor for Ypt1p; involved in intra-Golgi traffic and the retrograde pathway from the endosome to Golgi; role in cell wall beta-glucan biosynthesis and the stress response
YNL323W	LEM3	nt	R+	R++	R+	R 44%	R++	Membrane protein of the plasma membrane and ER, interacts specifically in vivo with the phospholipid translocase (flippase) Dnf1p; involved in translocation of phospholipids and alkylphosphocholine drugs across the plasma membrane
YBL047C	EDE1	(+)	R++	R+++	R+		R++	Key endocytic protein involved in a network of interactions with other endocytic proteins, binds membranes in a ubiquitin-dependent manner, may also bind ubiquitinated membrane-associated proteins
YOR035C	SHE4	nt	R+	R+++	R+	R 0%	R++	Protein containing a UCS (UNC-45/CRO1/SHE4) domain, binds to myosin motor domains to regulate myosin function; involved in endocytosis, polarization of the actin cytoskeleton, and asymmetric mRNA localization
YKL179C	COY1	(+)	R++	R++	R+			Golgi membrane protein with similarity to mammalian CASP; genetic interactions with GOS1 (encoding a Golgi snare protein) suggest a role in Golgi function
YNL326C	PFA3	(+)	R++	R++	R+			Palmitoyltransferase for Vac8p, required for vacuolar membrane fusion; contains an Asp-His-His-Cys-cysteine rich (DHHC-CRD) domain; autoacylates; required for vacuolar integrity under stress conditions
YOR115C	TRS33	nt	R++	R++	R+			One of 10 subunits of the transport protein particle (TRAPP) complex of the cis-Golgi which mediates vesicle docking and fusion; involved in endoplasmic reticulum (ER) to Golgi membrane traffic
YLL006W	MMM1	nt	R+	R++	R+	R 73%	R+	ER integral membrane protein, component of the ERMES complex that links the ER to mitochondria and may promote inter-organellar calcium and phospholipid exchange as well as coordinating mitochondrial DNA replication and growth
YFL004W	VTC2	nt	R++	R+++	R+			Subunit of the vacuolar transporter chaperone (VTC) complex involved in membrane trafficking, vacuolar polyphosphate accumulation, microautophagy and non-autophagic vacuolar fusion
YML016C	PPZ1	nt	R++	R++	R+		R+	Serine/threonine protein phosphatase Z, isoform of Ppz2p; involved in regulation of potassium transport, which affects osmotic stability, cell cycle progression, and halotolerance
YGR167W	CLC1	(+)	R++	R+	R+	R 0%		Clathrin light chain, subunit of the major coat protein involved in intracellular protein transport and endocytosis; thought to regulate clathrin function; two Clathrin heavy chains (CHC1) form the clathrin triskelion structural component, vesicle-mediated transport
YGL223C	COD3	nt	R++	R+	R+	R 59%		Essential component of the conserved oligomeric Golgi complex (Cog1p through Cog8p), a cytosolic tethering complex that functions in protein trafficking to mediate fusion of transport vesicles to Golgi compartments
Transcription / gene expression
YOL072W	THP1	nt	R+	R++	R+++	R 76%		Nuclear pore-associated protein; component of TREX-2 complex (Sac3p-Thp1p-Sus1p-Cdc31p) involved in transcription elongation and mRNA export from the nucleus; involved in post-transcriptional tethering of active genes to the nuclear periphery and to non-nascent mRNP; contains a PAM domain implicated in protein-protein binding
YDR227W	SIR4	nt	R++	R+++	R++	R 72%	R++	Silent information regulator that, together with SIR2 and SIR3, is involved in assembly of silent chromatin domains at telomeres and the silent mating-type loci; potentially phosphorylated by Cdc28p; some alleles of SIR4 prolong lifespan
YAL021C	CCR4	nt	R++	R++	R++	R 42%	R+	Component of the CCR4-NOT transcriptional complex, which is involved in regulation of gene expression; component of the major cytoplasmic deadenylase, which is involved in mRNA poly(A) tail shortening
YCR084C	TUP1	nt	S++		R++	R 0%	R++	General repressor of transcription, forms complex with Cyc8p, involved in the establishment of repressive chromatin structure through interactions with histones H3 and H4, appears to enhance expression of some genes
YNL309W	STB1	(+)	R+++	R+++	R++			Protein with a role in regulation of MBF-specific transcription at Start, phosphorylated by Cln-Cdc28p kinases in vitro; unphosphorylated form binds Swi6p and binding is required for Stb1p function; expression is cell-cycle regulated, regulation of transcription involved in G1/S phase of mitotic cell cycle
YKR101W	SIR1	nt	R++	R+++	R+	R 73%	R+	Protein involved in repression of transcription at the silent mating-type loci HML and HMR; recruitment to silent chromatin requires interactions with Orc1p and with Sir4p, through a common Sir1p domain; binds to centromeric chromatin
YOR140W	SFL1	nt	R++	R+	R+		R+	Transcriptional repressor and activator; involved in repression of flocculation-related genes, and activation of stress responsive genes; negatively regulated by cAMP-dependent protein kinase A subunit Tpk2p
YPL047W	SGF11	(+)	R++	R+++	R+			Integral subunit of SAGA histone acetyltransferase complex, regulates transcription of a subset of SAGA-regulated genes, required for the Ubp8p association with SAGA and for H2B deubiquitylation
YPL089C	RLM1	(+)	R++	R++	R+			MADS-box transcription factor, component of the protein kinase C-mediated MAP kinase pathway involved in the maintenance of cell integrity; phosphorylated and activated by the MAP-kinase Slt2p, fungal-type cell wall organization
YAL019W	FUN30	nt	R+	R++	R+	R 76%		Conserved member of the Snf2p family with ATP-dependent chromatin remodeling activity; has a role in silencing; potential Cdc28p substrate; authentic, non-tagged protein is detected in purified mitochondria in high-throughput studies
YDR162C	NBP2	nt	R+	R++	R+	R 70%		Protein involved in the HOG (high osmolarity glycerol) pathway, negatively regulates Hog1p by recruitment of phosphatase Ptc1p the Pbs2p-Hog1p complex, found in the nucleus and cytoplasm, contains an SH3 domain that binds Pbs2p
RNA processing
YPR101W	SNT309	nt	R++	R++	R+		S+	Member of the NineTeen Complex (NTC) that contains Prp19p and stabilizes U6 snRNA in catalytic forms of the spliceosome containing U2, U5, and U6 snRNAs; interacts physically and genetically with Prp19p
Ribosome / translation
YLR344W	RPL26A	nt	R++	R++	R+			Protein component of the large (60S) ribosomal subunit, nearly identical to Rpl26Bp and has similarity to E. coli L24 and rat L26 ribosomal proteins; binds to 5.8S rRNA
YHR010W	RPL27A	(+)	R++	R+	R+		S+	Protein component of the large (60S) ribosomal subunit, nearly identical to Rpl27Bp and has similarity to rat L27 ribosomal protein
YPL086C	ELP3	nt	R+	R++	R+	R 80%	S+	Subunit of Elongator complex, which is required for modification of wobble nucleosides in tRNA; exhibits histone acetyltransferase activity that is directed to histones H3 and H4; disruption confers resistance to K. lactis zymotoxin, regulation of transcription from RNA polymerase II promoter
YMR014W	BUD22	nt	R++	R++	R+	S128%		Protein required for 18S rRNA maturation and small ribosomal subunit biogenesis; cosediments with pre-ribosomal particles; mutation decreases efficiency of +1 Ty1 frameshifting and transposition, and affects budding pattern
Protein folding, modification, degradation
YOR003W	YSP3	(+)	R+++	R+++	R++			Putative precursor to the subtilisin-like protease III
YAL058W	CNE1	(+)	R+	R+++	R++	R 0%		Calnexin; integral membrane ER chaperone involved in folding and quality control of glycoproteins; chaperone activity is inhibited by Mpd1p, with which Cne1p interacts; 24% identical to mammalian calnexin; Ca+ binding not yet shown in yeast
YKL206C		(+)	R++	R+++	R++		R+	Protein involved in 20S proteasome assembly; forms a heterodimer with Pba1p that binds to proteasome precursors; similar to human PAC2 constituent of the PAC1-PAC2 complex involved in proteasome assembly, ER-associated protein catabolic process (IMP, proteasome assembly (IGI, IMP, ISS)
YDR349C	YPS7	(+)	R+	R++	R+	R 83%	R+	Putative GPI-anchored aspartic protease, member of the yapsin family of proteases involved in cell wall growth and maintenance; located in the cytoplasm and endoplasmic reticulum
YGL203C	KEX1	nt	R++	R++	R+	R 57%		Protease involved in the processing of killer toxin and alpha factor precursor; cleaves Lys and Arg residues from the C-terminus of peptides and proteins
YMR022W	QRI8	nt	R++	R++	R+			Ubiquitin conjugating enzyme, involved in the ER-associated protein degradation pathway; requires Cue1p for recruitment to the ER membrane; proposed to be involved in chromatin assembly, fungal-type cell wall organization
YML013W	SEL1	(+)	R++	R++	R+		R+	Protein involved in ER-associated protein degradation; proposed to coordinate the assembly of proteins involved in ERAD; contains a UBX (ubiquitin regulatory X) domain and a ubiquitin-associated (UBA) domain
YGL240W	DOC1	nt	R++	R++	R+	R 67%		Processivity factor required for the ubiquitination activity of the anaphase promoting complex (APC), mediates the activity of the APC by contributing to substrate recognition; involved in cyclin proteolysis; contains a conserved DOC1 homology domain
YMR214W	SCJ1	(+)	R++	R++	R+			One of several homologs of bacterial chaperone DnaJ, located in the ER lumen where it cooperates with Kar2p to mediate maturation of proteins
YNL238W	KEX2	nt	R++	R++	R+			Subtilisin-like protease (proprotein convertase), a calcium-dependent serine protease involved in the activation of proproteins of the secretory pathway
YDR479C	PEX29	(+)	R++	R+++	R+			Peroxisomal integral membrane peroxin, involved in the regulation of peroxisomal size, number and distribution; genetic interactions suggest that Pex28p and Pex29p act at steps upstream of those mediated by Pex30p, Pex31p, and Pex32p
Metabolism
YKL127W	PGM1	(+)	R++	R+++	R++			Phosphoglucomutase, minor isoform; catalyzes the conversion from glucose-1-phosphate to glucose-6-phosphate, which is a key step in hexose metabolism,
YBR244W	GPX2	nt	R++	R++	R+			Phospholipid hydroperoxide glutathione peroxidase induced by glucose starvation that protects cells from phospholipid hydroperoxides and nonphospholipid peroxides during oxidative stress
YDL052C	SLC1	nt	R++	R++	R+			1-acyl-sn-glycerol-3-phosphate acyltransferase, catalyzes the acylation of lysophosphatidic acid to form phosphatidic acid, a key intermediate in lipid metabolism; enzymatic activity detected in lipid particles and microsomes
YMR096W	SNZ1	nt	R++	R++	R+			Protein involved in vitamin B6 biosynthesis; member of a stationary phase-induced gene family; coregulated with SNO1; interacts with Sno1p and with Yhr198p, perhaps as a multiprotein complex containing other Snz and Sno proteins (
YOL136C	PFK27	nt	R++	R++	R+			6-phosphofructo-2-kinase, catalyzes synthesis of fructose-2,6-bisphosphate; inhibited by phosphoenolpyruvate and sn-glycerol 3-phosphate, expression induced by glucose and sucrose, transcriptional regulation involves protein kinase A
YKL067W	YNK1	(+)	R++	R++	R+			Nucleoside diphosphate kinase, catalyzes the transfer of gamma phosphates from nucleoside triphosphates, usually ATP, to nucleoside diphosphates by a mechanism that involves formation of an autophosphorylated enzyme intermediate
YPR200C	ARR2	nt	R++	R+++	R+			Arsenate reductase required for arsenate resistance; converts arsenate to arsenite which can then be exported from cells by Arr3p
YCR004C	YCP4	nt	R++	R++	R+			Protein of unknown function, has sequence and structural similarity to flavodoxins; predicted to be palmitoylated; the authentic, non-tagged protein is detected in highly purified mitochondria in high-throughput studies
Cell cycle
YBL051C	PIN4	nt	R+	R++	R+	R 70%		Protein involved in G2/M phase progression and response to DNA damage, interacts with Rad53p; contains an RNA recognition motif, a nuclear localization signal, and several SQ/TQ cluster domains; hyperphosphorylated in response to DNA damage
YMR029C	FAR8	nt	R++	R++	R+			Protein involved in recovery from cell cycle arrest in response to pheromone, in a Far1p-independent pathway; interacts with Far3p, Far7p, Far9p, Far10p, and Far11p
YKL048C	ELM1	nt	R+	R+++	R+	R 69%	R++	Serine/threonine protein kinase that regulates cellular morphogenesis, septin behavior, and cytokinesis; required for the regulation of other kinases; forms part of the bud neck ring
YOR061W	CKA2	nt	R+	R++	R+	R 65%	R++	Alpha' catalytic subunit of casein kinase 2 (CK2), a Ser/Thr protein kinase with roles in cell growth and proliferation; CK2, comprised of CKA1, CKA2, CKB1 and CKB2, has many substrates including transcription factors and all RNA polymerase
YDR461W	MFA1	nt	R+	R++	R+			Mating pheromone a-factor, made by a cells; interacts with alpha cells to induce cell cycle arrest and other responses leading to mating; biogenesis involves C-terminal modification, N-terminal proteolysis, and export; also encoded by MFA2
YNL327W	EGT2	(+)	R++	R+	R+			Glycosylphosphatidylinositol (GPI)-anchored cell wall endoglucanase required for proper cell separation after cytokinesis, expression is activated by Swi5p and tightly regulated in a cell cycle-dependent manner, fungal-type cell wall
Mitochondrial
YDL104C	QRI7	(+)	R++	R++	R++			Highly conserved mitochondrial protein, essential for t6A modification of mitochondrial tRNAs that decode ANN codons; similar to Kae1p and E. coli YgjD, both of which are also required for tRNA t6A modification
YMR035W	IMP2	nt	R+	R++	R+			Catalytic subunit of the mitochondrial inner membrane peptidase complex, required for maturation of mitochondrial proteins of the intermembrane space; complex contains Imp1p and Imp2p (both catalytic subunits), and Som1p
YPR083W	MDM36	nt	R++	R++	R+			Mitochondrial protein required for normal mitochondrial morphology and inheritance; proposed involvement in the formation of Dnm1p and Num1p-containing cortical anchor complexes that promote mitochondrial fission
YBR282W	MRPL27	nt	R++	R++	R+	R 74%		Mitochondrial ribosomal protein of the large subunit
YDR405W	MRP20	nt	R++	R++	R+			Mitochondrial ribosomal protein of the large subunit
YJL003W	COX16	nt	R+	R++	R+			Mitochondrial inner membrane protein, required for assembly of cytochrome c oxidase
YHR147C	MRPL6	nt	R++	R++	R+			Mitochondrial ribosomal protein of the large subunit
YKR006C	MRPL13	nt	R++	R++	R+		R+	Mitochondrial ribosomal protein of the large subunit, not essential for mitochondrial translation
YLR382C	NAM2	nt	R+	R++	R+	R 54%	R+	Mitochondrial leucyl-tRNA synthetase, also has a direct role in splicing of several mitochondrial group I introns; indirectly required for mitochondrial genome maintenance
YLR312W-A	MRPL15	nt	R++	R++	R+		R+	Mitochondrial ribosomal protein of the large subunit
YMR024W	MRPL3	nt	R+	R++	R+			Mitochondrial ribosomal protein of the large subunit
YOL033W	MSE1	nt	R++	R++	R+			Mitochondrial glutamyl-tRNA synthetase, predicted to be palmitoylated
YPL097W	MSY1	nt	R++	R++	R+			Mitochondrial tyrosyl-tRNA synthetase
YDR377W	ATP17	nt	R++	R++	R+			Subunit f of the F0 sector of mitochondrial F1F0 ATP synthase, which is a large, evolutionarily conserved enzyme complex required for ATP synthesis
YLR295C	ATP14	nt	R++	R++	R+			Subunit h of the F0 sector of mitochondrial F1F0 ATP synthase, which is a large, evolutionarily conserved enzyme complex required for ATP synthesis
Unknown function
YFR043C	IRC6	nt	R+	R+++	R++	R 55%	R++	Putative protein of unknown function; null mutant displays increased levels of spontaneous Rad52p foci
YKL037W	AIM26	nt	R+	R+++	R++	R 59%		Putative protein of unknown function; null mutant is viable and displays elevated frequency of mitochondrial genome loss; null mutation confers sensitivity to tunicamycin and DTT, integral to membrane
YBR162C	TOS1	nt	R+	R+++	R++	R 81%		Covalently-bound cell wall protein of unknown function; identified as a cell cycle regulated SBF target gene; deletion mutants are highly resistant to treatment with beta-1,3-glucanase; has sequence similarity to YJL171C
YLR001C		(+)	R++	R++	R+			Putative protein of unknown function; the authentic, non-tagged protein is detected in highly purified mitochondria in high-throughput studies; predicted to be palmitoylated
YLL007C		nt	R++	R+	R+	R 83%	R+	Putative protein of unknown function; green fluorescent protein (GFP)-fusion protein localizes to the cytoplasm; YLL007C is not an essential gene
YOL047C		nt	R++	R++	R+			Protein of unknown function; green fluorescent protein (GFP)-fusion protein localizes to the cytoplasm in a punctate pattern
YOL131W		nt	R++	R++	R+			Putative protein of unknown function
YJL206C-A		nt	R++	R++	R+			Protein of unknown function, involved in secretion of proteins that lack classical secretory signal sequences
YOL036W		nt	R++	R++	R+			Protein of unknown function; potential Cdc28p substrate
YOR154W	SLP1	(+)	R++	R++	R+	R 71%		Integral membrane protein of unknown function; member of the SUN-like family of proteins; genetic interactions suggest a role in folding of ER membrane proteins
YOR152C		nt	R++	R++	R+			Putative protein of unknown function; YOR152C is not an essential gene
YNL011C		nt	R++	R+++	R+			Putative protein of unknown function; YNL011C is not an essential gene
YBL044W		nt	R++	R++	R+			Putative protein of unknown function; YBL044W is not an essential protein
YDL073W		nt	R+	R+++	R+			Putative protein of unknown function; YDL073W is not an essential gene
YIR043C		nt	R+	R++	R+			Possible pseudogene in strain S288C; YIR043C and the adjacent ORF, YIR044C, together may encode a non-functional member of the conserved, often subtelomerically-encoded Cos protein family
YOL070C	NBA1	nt	R++	R+	R+			Protein of unknown function, localizes to the bud neck and cytoplasm; interacts with Nap1p; may interact with ribosomes, based on co-purification experiments; potential Cdc28p substrate
YBR250W	SPO23	nt	R++	R+	R+			Protein of unknown function; associates with meiosis-specific protein Spo1p
YPR116W		nt	R++	R++	R+			Putative protein of unknown function, required for mitochondrial genome maintenance; null mutation results in a decrease in plasma membrane electron transport
Dubious open reading frame
YAL058C-A		nt	R+	R+++	R++		R++	Dubious open reading frame unlikely to encode a protein, based on available experimental and comparative sequence data
YDL041W		nt	R++	R++	R+		R++	Dubious open reading frame unlikely to encode a protein, based on available experimental and comparative sequence data; overlaps the verified gene SIR2/YDL042C
YGR069W		nt	R++	R++	R+			Dubious open reading frame unlikely to encode a protein, based on available experimental and comparative sequence data
YKL131W		nt	R++	R++	R+			Dubious ORF unlikely to encode a functional protein, based on available experimental and comparative sequence data
YDL096C	OPI6	nt	R+	R++	R+			Dubious open reading frame unlikely to encode a protein, based on available experimental and comparative sequence data; partially overlaps verified gene PMT1/YDL095W; YDL096C is not essentia
YMR193C-A		nt	R++	R++	R+			Dubious open reading frame unlikely to encode a functional protein, based on available experimental and comparative sequence data, toxin resistance: increased
YOL037C		nt	R++	R++	R+			Dubious open reading frame unlikely to encode a protein, based on available experimental and comparative sequence data; partially overlaps the uncharacterized ORF YOL036W
YDL009C		nt	R+	R++	R+			Dubious open reading frame unlikely to encode a protein, based on available experimental and comparative sequence data; partially overlaps the uncharacterized ORF YDL010W; YDL009C is not an essential gene
YLR331C	JIP3	nt	R++	R++	R+			Dubious open reading frame, unlikely to encode a protein; not conserved in closely related Saccharomyces species; 98% of ORF overlaps the verified gene MID2
K2 sensitive
ORF ID	Gene Name	PCR validation	Phenotype from different K2 screens			K1 screen	K28 screen	Description
			MB/K2 cells*	MB/K2 Tox**	Lysis zones***
Signaling
YJL128C	PBS2	nt	S+++	S+	S+++	S 193%	S+	MAP kinase of the HOG signaling pathway; activated under severe osmotic stress; mitophagy-specific regulator; plays a role in regulating Ty1 transposition
YLR113W	HOG1	nt	S++	S+	S+++	S 196%	S++	Mitogen-activated protein kinase involved in osmoregulation; acts via three independent osmosensors; mitophagy-specific regulator; mediates the recruitment and activation of RNA Pol II at Hot1p-dependent promoters; localization regulated by Ptp2p and Ptp3p
YPL268W	PLC1	(+)	S+	S++	S++	R 0%		Phospholipase C, hydrolyzes phosphatidylinositol 4,5-biphosphate (PIP2) to generate the signaling molecules inositol 1,4,5-triphosphate (IP3) and 1,2-diacylglycerol (DAG); involved in regulating many cellular processes
YBL016W	FUS3	(+)	S++	S+++	S++			Mitogen-activated serine/threonine protein kinase involved in mating; phosphoactivated by Ste7p; substrates include Ste12p, Far1p, Bni1p, Sst2p; inhibits invasive growth during mating by phosphorylating Tec1p, promoting its degradation
YLR006C	SSK1	nt	S+	S+++	S++	S 135%	S+	Cytoplasmic response regulator; part of a two-component signal transducer that mediates osmosensing via a phosphorelay mechanism; required for mitophagy; dephosphorylated form is degraded by the ubiquitin-proteasome system; potential Cdc28p substrate
YJL083W	TAX4	nt	S++	S++	S+			EH domain-containing protein involved in regulating phosphatidylinositol 4,5-bisphosphate levels and autophagy; Irs4p and Tax4p bind and activate the PtdIns phosphatase Inp51p; Irs4p and Tax4p are involved in localizing Atg17p to the PAS
YNR031C	SSK2	nt	S+	S+++	S+	S 130%		MAP kinase of the HOG1 mitogen-activated signaling pathway; interacts with Ssk1p, leading to autophosphorylation and activation of Ssk2p which phosphorylates Pbs2p; also mediates actin cytoskeleton recovery from osmotic stress
Secretion, transport
YBL017C	PEP1	(+)	S+++	S+++	S++			Type I transmembrane sorting receptor for multiple vacuolar hydrolases; cycles between the late-Golgi and prevacuolar endosome-like compartments
YDL077C	VAM6	(+)	S+	S+++	S++			Vacuolar protein that plays a critical role in the tethering steps of vacuolar membrane fusion by facilitating guanine nucleotide exchange on small guanosine triphosphatase Ypt7p
YLR065C		(+)	S++	S+++	S++			Protein proposed to be involved in vacuolar functions; mutant shows defect in CPY processing; YLR065C is not an essential gene
YKL143W	LTV1	(+)	S++	S+	S++		S+	Component of the GSE complex, which is required for proper sorting of amino acid permease Gap1p; required for ribosomal small subunit export from nucleus; required for growth at low temperature
YIL040W	APQ12	(+)	S+	S+++	S++		S++	Protein required for nuclear envelope morphology, nuclear pore complex localization, mRNA export from the nucleus; exhibits synthetic lethal genetic interactions with genes involved in lipid metabolism
YNR070W	PDR18	nt	S++	S+	S++			Putative transporter of the ATP-binding cassette (ABC) family, implicated in pleiotropic drug resistance; the authentic, non-tagged protein is detected in highly purified mitochondria in high-throughput studies
YKL212W	SAC1	nt	S+	S+++	S+	R 0%		Phosphatidylinositol phosphate (PtdInsP) phosphatase involved in hydrolysis of PtdIns[4]P; transmembrane protein localizes to ER and Golgi; involved in protein trafficking and processing, secretion, and cell wall maintenance
YCL038C	ATG22	(+)	S+++	S++	S+			Vacuolar integral membrane protein required for efflux of amino acids during autophagic body breakdown in the vacuole; null mutation causes a gradual loss of viability during starvation
YDR080W	VPS41	(+)	S+	S++	S+		S+	Vacuolar membrane protein that is a subunit of the homotypic vacuole fusion and vacuole protein sorting (HOPS) complex; essential for membrane docking and fusion at the Golgi-to-endosome and endosome-to-vacuole stages of protein transport
YDR425W	SNX41	nt	S+++	S+++	S+			Sorting nexin, involved in the retrieval of late-Golgi SNAREs from the post-Golgi endosome to the trans-Golgi network; interacts with Snx4p, phosphatidylinositol binding (IDA)
YJL204C	RCY1	(+)	S+	S+++	S+	R 0%		F-box protein involved in recycling plasma membrane proteins internalized by endocytosis; localized to sites of polarized growth, early endosome to Golgi transport
YEL065W	SIT1	(+)	S++	S++	S+			Ferrioxamine B transporter, member of the ARN family of transporters that specifically recognize siderophore-iron chelates; transcription is induced during iron deprivation and diauxic shift; potentially phosphorylated by Cdc28p, transmembrane transport,
YKL176C	LST4	(+)	S++	S++	S+		R+	Protein possibly involved in a post-Golgi secretory pathway; required for the transport of nitrogen-regulated amino acid permease Gap1p from the Golgi to the cell surface
YPL183C	RTT10	(+)	S++	S++	S+			WD40 domain-containing protein involved in endosomal recycling; forms a complex with Rrt2p that functions in the retromer-mediated pathway for recycling internalized cell-surface proteins; has a role in regulation of Ty1 transposition; human ortholog is WDR6
YGR020C	VMA7	(+)	S+	S++	S+			Subunit F of the eight-subunit V1 peripheral membrane domain of vacuolar H+-ATPase (V-ATPase), an electrogenic proton pump found throughout the endomembrane system; required for the V1 domain to assemble onto the vacuolar membrane
YPR036W	VMA13	(+)	S++	S++	S+			Subunit H of the eight-subunit V1 peripheral membrane domain of the vacuolar H+-ATPase (V-ATPase), an electrogenic proton pump found throughout the endomembrane system; serves as an activator or a structural stabilizer of the V-ATPase
Chromosome organization, gene expression
YGL127C	SOH1	nt	S++	S+++	S++		S+	Subunit of the RNA polymerase II mediator complex; associates with core polymerase subunits to form the RNA polymerase II holoenzyme; involved in telomere maintenance; conserved with other metazoan MED31 subunits
YLR055C	SPT8	(+)	S+	S+++	S++			Subunit of the SAGA transcriptional regulatory complex but not present in SAGA-like complex SLIK/SALSA, required for SAGA-mediated inhibition at some promoters
YDR359C	VID21	(+)	S++	S+++	S++	S 139%		Component of the NuA4 histone acetyltransferase complex; acts as a platform for assembly of NuA4 subunits into the native complex; required for initiation of pre-meiotic DNA replication, likely due to its requirement for expression of IME1
YOR290C	SNF2	(+)	S++	S++	S++			Catalytic subunit of the SWI/SNF chromatin remodeling complex involved in transcriptional regulation; contains DNA-stimulated ATPase activity; functions interdependently in transcriptional activation with Snf5p and Snf6p
YPL254W	HFI1	nt	S+++	S+	S++			Adaptor protein required for structural integrity of the SAGA complex, a histone acetyltransferase-coactivator complex that is involved in global regulation of gene expression through acetylation and transcription functions
YGR104C	SRB5	nt	S+	S+++	S++	S 131%	S+	Subunit of the RNA polymerase II mediator complex; associates with core polymerase subunits to form the RNA polymerase II holoenzyme; essential for transcriptional regulation; required for proper termination of transcription for some genes; involved in telomere maintenance
YDL115C	IWR1	nt	S+	S++	S++	S 126%	S+	RNA polymerase II transport factor, conserved from yeast to humans; involved in both basal and regulated transcription from RNA polymerase II (RNAP II) promoters, but not itself a transcription factor; interacts with most of the RNAP II subunits; nucleo-cytoplasmic shuttling protein; deletion causes hypersensitivity to K1 killer toxin
YPR070W	MED1	nt	S+	S+++	S++			Subunit of the RNA polymerase II mediator complex; associates with core polymerase subunits to form the RNA polymerase II holoenzyme; essential for transcriptional regulation
YDR532C		(+)	S++	S+++	S++			Subunit of a kinetochore-microtubule binding complex with Spc105p that bridges centromeric heterochromatin and kinetochore MAPs and motors, and is also required for sister chromatid bi-orientation and kinetochore binding of SAC components
YGR262C	BUD32	(+)	S++	S+	S++			Protein kinase, component of the EKC/KEOPS complex with Kae1p, Cgi121p, Pcc1p, and Gon7p; EKC/KEOPS complex is required for t6A tRNA modification and may have roles in telomere maintenance and transcription
YBL006C	LDB7	nt	S+	S++	S+			Component of the RSC chromatin remodeling complex; interacts with Rsc3p, Rsc30p, Npl6p, and Htl1p to form a module important for a broad range of RSC functions, cell wall mannoprotein biosynthetic process
YDR392W	SPT3	(+)	S+++	S++	S+			Subunit of the SAGA and SAGA-like transcriptional regulatory complexes, interacts with Spt15p to activate transcription of some RNA polymerase II-dependent genes, also functions to inhibit transcription at some promoters, toxin resistance: decreased
YGR163W	GTR2	nt	S++	S++	S+			Putative GTP binding protein that negatively regulates Ran/Tc4 GTPase cycle; activates transcription; subunit of EGO and GSE complexes; required for sorting of Gap1p; localizes to cytoplasm and to chromatin; homolog of human RagC and RagD
YBR081C	SPT7	(+)	S++	S+	S+			Subunit of the SAGA transcriptional regulatory complex, involved in proper assembly of the complex; also present as a C-terminally truncated form in the SLIK/SALSA transcriptional regulatory complex
YLR403W	SFP1	(+)	S++	S+	S+		S++	Transcription factor that controls expression of ribosome biogenesis genes in response to nutrients and stress, regulates G2/M transitions during mitotic cell cycle and DNA-damage response, modulates cell size; regulated by TORC1 and Mrs6p; can form the [ISP+] prion
YKL113C	RAD27	nt	S++	S+++	S+			5' to 3' exonuclease, 5' flap endonuclease, required for Okazaki fragment processing and maturation as well as for long-patch base-excision repair; member of the S. pombe RAD2/FEN1 family
YPL008W	CHL1	nt	S+	S++	S+			Probable DNA helicase involved in sister-chromatid cohesion and genome integrity; interacts with ECO1 and CTF18; mutants are defective in silencing, rDNA recombination, aging and the heat shock response; FANCJ-like helicase family member
YGL023C	PIB2	(+)	S++	S++	S+			Protein binding phosphatidylinositol 3-phosphate, involved in telomere-proximal repression of gene expression; similar to Fab1 and Vps27
RNA processing
YCR047C	BUD23	(+)	S++	S++	S++		S+	Methyltransferase, methylates residue G1575 of 18S rRNA; required for rRNA processing and nuclear export of 40S ribosomal subunits independently of methylation activity; diploid mutant displays random budding pattern
YDR364C	CDC40	nt	S+++	S++	S+	S 137%	S+	Pre-mRNA splicing factor, important for catalytic step II of pre-mRNA splicing and plays a role in cell cycle progression; required for DNA synthesis during mitosis and meiosis; has WD repeats
YGR159C	NSR1	nt	S++	S+	S+	S 122%	S+	Nucleolar protein that binds nuclear localization sequences, required for pre-rRNA processing and ribosome biogenesis
YLR068W	FYV7	nt	S++	S++	S+	S 120%		Essential protein required for maturation of 18S rRNA; required for survival upon exposure to K1 killer toxin
YHR081W	LRP1	nt	S+++	S+++	S+			Nuclear exosome-associated nucleic acid binding protein; involved in RNA processing, surveillance, degradation, tethering, and export; homolog of mammalian nuclear matrix protein C1D involved in regulation of DNA repair and recombination
Translation
YFL023W	BUD27	(+)	S+	S+++	S++	S 115%	S++	Unconventional prefoldin protein involved in translation initiation; mutants have inappropriate expression of nutrient sensitive genes due to translational derepression of Gcn4p transcription factor; diploid mutants show random
YMR116C	ASC1	(+)	S++	S++	S++	S 127%		G-protein beta subunit and guanine nucleotide dissociation inhibitor for Gpa2p; ortholog of RACK1 that inhibits translation; core component of the small (40S) ribosomal subunit; represses Gcn4p in the absence of amino acid starvation
YDR140W	MTQ2	(+)	S++	S+++	S++			S-adenosylmethionine-dependent methyltransferase of the seven beta-strand family; subunit of complex with Trm112p that methylates translation release factor Sup45p (eRF1) in the ternary complex eRF1-eRF3-GTP; similar to E.coli PrmC
YBL072C	RPS8A	nt	S+	S++	S+		S++	Protein component of the small (40S) ribosomal subunit; identical to Rps8Bp and has similarity to rat S8 ribosomal protein
YER056C-A	RPL34A	(+)	S++	S++	S+			Protein component of the large (60S) ribosomal subunit, nearly identical to Rpl34Bp and has similarity to rat L34 ribosomal protein
YGL105W	ARC1	(+)	S++	S++	S+		S+	Protein that binds tRNA and methionyl- and glutamyl-tRNA synthetases (Mes1p and Gus1p), delivering tRNA to them, stimulating catalysis, and ensuring their localization to the cytoplasm; also binds quadruplex nucleic acids
YGL031C	RPL24A	nt	S++	S++	S+			Ribosomal protein L30 of the large (60S) ribosomal subunit, nearly identical to Rpl24Bp and has similarity to rat L24 ribosomal protein; not essential for translation but may be required for normal translation rate
YKL006W	RPL14A	nt	S+	S+++	S+	S 115%		N-terminally acetylated protein component of the large (60S) ribosomal subunit, nearly identical to Rpl14Bp and has similarity to rat L14 ribosomal protein; rpl14a csh5 double null mutant exhibits synthetic slow growth
YKL009W	MRT4	nt	S++	S+	S+			Protein involved in mRNA turnover and ribosome assembly, localizes to the nucleolus
YIL069C	RPS24B	nt	S++	S++	S+	S 149%		Protein component of the small (40S) ribosomal subunit; identical to Rps24Ap and has similarity to rat S24 ribosomal protein
YDR293C	SSD1	nt	S+	S++	S+			Translational repressor with a role in polar growth and wall integrity; regulated by Cbk1p phosphorylation to effect bud-specific translational control and localization of specific mRNAs; interacts with TOR pathway components
Protein maturation, folding, degradation
YLR244C	MAP1	(+)	S+++	S+	S++	S 134%		Methionine aminopeptidase, catalyzes the cotranslational removal of N-terminal methionine from nascent polypeptides; function is partially redundant with that of Map2p
YPL106C	SSE1	(+)	S++	S+	S++		R++	ATPase that is a component of the heat shock protein Hsp90 chaperone complex; binds unfolded proteins; member of the heat shock protein 70 (HSP70) family; localized to the cytoplasm
YPL050C	MNN9	nt	S+	S+++	S++	S152%	R+	Subunit of Golgi mannosyltransferase complex also containing Anp1p, Mnn10p, Mnn11p, and Hoc1p that mediates elongation of the polysaccharide mannan backbone; forms a separate complex with Van1p that is also involved in backbone elongation
YDL013W	HEX3	nt	S++	S+++	S+			Subunit of the Slx5-Slx8 SUMO-targeted ubiquitin ligase (STUbL) complex, stimulated by SUMO-modified substrates; contains a RING domain and two SIMs (SUMO-interacting motifs); forms SUMO-dependent nuclear foci, including DNA repair centers
YJR032W	CPR7	nt	S++	S+++	S+			Peptidyl-prolyl cis-trans isomerase (cyclophilin), catalyzes the cis-trans isomerization of peptide bonds N-terminal to proline residues; binds to Hsp82p and contributes to chaperone activity, protein refolding
YCR060W	TAH1	(+)	S+++	S+++	S+			HSP90 cofactor; interacts with Hsp82p, Pih1p, Rvb1 and Rvb2, contains a single TPR domain with at least two TPR motifs
YLR120C	YPS1	(+)	S++	S++	S+			Aspartic protease, member of the yapsin family of proteases involved in cell wall growth and maintenance; attached to the plasma membrane via a glycosylphosphatidylinositol (GPI) anchor
Metabolism
YIL160C	POT1	nt	S+	S+++	S++			3-ketoacyl-CoA thiolase with broad chain length specificity, cleaves 3-ketoacyl-CoA into acyl-CoA and acetyl-CoA during beta-oxidation of fatty acids
YDR127W	ARO1	nt	S++	S++	S++			Pentafunctional arom protein, catalyzes steps 2 through 6 in the biosynthesis of chorismate, which is a precursor to aromatic amino acids
YMR272C	SCS7	(+)	S++	S+	S+			Sphingolipid alpha-hydroxylase, functions in the alpha-hydroxylation of sphingolipid-associated very long chain fatty acids, has both cytochrome b5-like and hydroxylase/desaturase domains, not essential for growth, sphingolipid metabolism
YBR036C	CSG2	(+)	S++	S++	S+			Endoplasmic reticulum membrane protein, required for mannosylation of inositolphosphorylceramide and for growth at high calcium concentrations; sphingolipid metabolism
YMR165C	SMP2	nt	S+	S++	S+			Mg2+-dependent phosphatidate (PA) phosphatase, catalyzes the dephosphorylation of PA to yield diacylglycerol, responsible for de novo lipid synthesis and formation of lipid droplets; homologous to mammalian lipin 1
YDR538W	PAD1	nt	S+++	S++	S+			Phenylacrylic acid decarboxylase, confers resistance to cinnamic acid, decarboxylates aromatic carboxylic acids to the corresponding vinyl derivatives; also has mRNA binding activity; homolog of E. coli UbiX
YLR373C	VID22	(+)	S++	S++	S+			Glycosylated integral membrane protein localized to the plasma membrane; plays a role in fructose-1,6-bisphosphatase (FBPase) degradation; involved in FBPase transport from the cytosol to Vid (vacuole import and degradation) vesicles
Cytoskeleton organization
YAL047C	SPC72	nt	S++	S++	S++		S++	Component of the cytoplasmic Tub4p (gamma-tubulin) complex, binds spindle pole bodies and links them to microtubules; has roles in astral microtubule formation and stabilization
YER155C	BEM2	nt	S++	S++	S+			Rho GTPase activating protein (RhoGAP) involved in the control of cytoskeleton organization and cellular morphogenesis; required for bud emergence
YNL271C	BNI1	nt	S+++	S+	S+			Formin, nucleates the formation of linear actin filaments, involved in cell processes such as budding and mitotic spindle orientation which require the formation of polarized actin cables, functionally redundant with BNR1
YJL179W	PFD1	nt	S+	S++	S+	S 133%		Subunit of heterohexameric prefoldin, which binds cytosolic chaperonin and transfers target proteins to it; involved in the biogenesis of actin and of alpha- and gamma-tubulin
Cell cycle
YCL058C	FYV5	nt	S++	S++	S++	S125%	S+	Protein involved in regulation of the mating pathway; binds with Matalpha2p to promoters of haploid-specific genes; required for survival upon exposure to K1 killer toxin; involved in ion homeostasis
YLR079W	SIC1	nt	S+	S++	S+			Inhibitor of Cdc28-Clb kinase complexes that controls G1/S phase transition, preventing premature S phase and ensuring genomic integrity; phosphorylation targets Sic1p for SCF(CDC4)-dependent turnover; functional homolog of mammalian Kip1
YER095W	RAD51	nt	S+	S++	S+			Strand exchange protein, forms a helical filament with DNA that searches for homology; involved in the recombinational repair of double-strand breaks in DNA during vegetative growth and meiosis; homolog of Dmc1p and bacterial RecA protein
Mitochondria
YDR019C	GCV1	nt	S++	S++	S+			T subunit of the mitochondrial glycine decarboxylase complex, required for the catabolism of glycine to 5,10-methylene-THF; expression is regulated by levels of levels of 5,10-methylene-THF in the cytoplasm
YHR189W	PTH1	nt	S+++	S++	S+			One of two (see also PTH2) mitochondrially-localized peptidyl-tRNA hydrolases; dispensable for respiratory growth on rich medium, but required for respiratory growth on minimal medium
YJR122W	CAF17	nt	S+	S++	S+			Mitochondrial matrix protein involved in the incorporation of iron-sulfur clusters into mitochondrial aconitase-type proteins; activates the radical-SAM family members Bio2p and Lip5p; interacts with Ccr4p in the two-hybrid system
Unknown function
YHR059W	FYV4	nt	S+	S+++	S++	S 127%		Protein of unknown function, required for survival upon exposure to K1 killer toxin
YPL055C	LGE1	nt	S++	S+++	S++		S+	Protein of unknown function; null mutant forms abnormally large cells, and homozygous diploid null mutant displays delayed premeiotic DNA synthesis and reduced efficiency of meiotic nuclear division
YBR287W	ZSP1	nt	S++	S+++	S+			Protein of unknown function; green fluorescent protein (GFP)-fusion protein localizes to the ER; YBR287W is not an essential gene
YNL234W		nt	S++	S+	S+			Protein of unknown function with similarity to globins; has a functional heme-binding domain; mutant has aneuploidy tolerance; transcription induced by stress conditions; may be involved in glucose signaling or metabolism; regulated by Rgt1
YGR187C	HGH1	nt	S++	S++	S+			Nonessential protein of unknown function; predicted to be involved in ribosome biogenesis; green fluorescent protein (GFP)-fusion protein localizes to the cytoplasm; similar to mammalian BRP16
YGR015C		(+)	S+	S++	S+			Putative protein of unknown function; green fluorescent protein (GFP)-fusion protein localizes to the mitochondrion
Dubious open reading frame
YGL007W	BRP1	(+)	S+++	S +++	S++	R 63%	S+	Dubious ORF located in the upstream region of PMA1, deletion leads to polyamine resistance due to downregulation of PMA1
YBL094C		nt	S++	S+++	S+			Dubious open reading frame unlikely to encode a protein, based on available experimental and comparative sequence data; partially overlaps uncharacterized ORF YBL095W
YDR455C		nt	S++	S++	S+			Dubious open reading frame unlikely to encode a protein, based on available experimental and comparative sequence data; partially overlaps the verified gene YDR456W
YGR164W		nt	S+	S++	S+			Dubious open reading frame unlikely to encode a functional protein, based on available experimental and comparative sequence data
YNL120C		nt	S++	S++	S+		S+	Dubious open reading frame unlikely to encode a protein, based on available experimental and comparative sequence data; deletion enhances replication of Brome mosaic virus in S. cerevisiae, but likely due to effects on the overlapping gene
YGR160W		nt	S++	S+	S+			Dubious open reading frame unlikely to encode a functional protein, based on available experimental and comparative sequence data
