# Supplementary material for: Screening the Budding Yeast Genome Reveals Unique Factors Affecting K2 Toxin Susceptibility
Source: PLoS One. 2012 Dec 5;7(12):e50779. doi: 10.1371/journal.pone.0050779 (PMC3515549; doi:10.1371/journal.pone.0050779)
Supplement: Table S2 — Mutant strains with weak altered K2 killer toxin phenotype. (XLS) [file pone.0050779.s005.xls]

## Sheet: Sheet1
Table S2. Mutant strains with weak altered K2 killer toxin phenotype
* Scoring categories based on the white/blue color and size of the colonies. The evaluation is visual, and the scores are arbitrary. R - resistant: R+/- (very light blue, hardly distinguishable from control), R+ (very light blue), R++ (white), R+++ (white, big colonies ). S - sensitive: S+/- (blue, hardly distinguishable from control), S+ (blue), S++ (deep blue), S+++ (cyan, very small colonies).…
**Scoring categories based on the colony size. Sensitive mutants (S) were selected on the plates with low concentration of toxin (300U/plate): S+/- (slightly smaller than control colonies), S+ (small colonies), S++ (trace of colonies), S+++ (no colonies). Δhis3 control strain was growing well. Resistant mutants (R) were selected on the plates with high concentration of toxin (600U/plate): R+/- (v…
*** Scoring categories based on relative halo size differences from wild-type cells. R+/- - partial resistant (2-2.5mm radius), S+/- -partial sensitive (3-3.5mm radius). BY4741 (wt) - 2.5-3mm radius.
K2 resistant mutants
ORF ID	Gene Name	PCR validation	Phenotype from different K2 screens			K1 screen	K28 screen	Description
			MB/K2 cells*	MB/K2 Tox**	Lysis zones***
Cell wall organization and biogenesis
YLR110C	CCW12	nt	R++	R+/-	R+/-		R+	Cell wall mannoprotein with a role in maintenance of newly synthesized areas of cell wall; localizes to periphery of small buds, septum region of larger buds, and shmoo tip, fungal-type cell wall organization (IMP)
YHR021W-A	ECM12	nt	R++	R+/-	R+/-			Putative protein of unknown function; may contribute to cell wall biosynthesis, mutants display zymolyase hypersensitivity
Glycosylation
YJL139C	YUR1	(+)	R+/-	R+++	R+/-	R 0%	R+	Mannosyltransferase of the KTR1 family, involved in protein N-glycosylation; located in the Golgi apparatus
YBR205W	KTR3	nt	R++	R+/-	R+/-			Putative alpha-1,2-mannosyltransferase involved in O- and N-linked protein glycosylation; member of the KRE2/MNT1 mannosyltransferase family; Svp26p mediates uptake of Ktr3p into COPII vesicles
YOR099W	KTR1	nt	R+/-	R++	R+/-			Alpha-1,2-mannosyltransferase involved in O- and N-linked protein glycosylation; type II membrane protein; member of the KRE2/MNT1 mannosyltransferase family
YGR227W	DIE2	(+)	R++	R++	R+/-			Dolichyl-phosphoglucose-dependent alpha-1,2 glucosyltransferase of the ER, functions in the pathway that synthesizes the dolichol-linked oligosaccharide precursor for N-linked protein glycosylation, has a role in regulation of ITR1 and INO1,
Membrane, transport
YKL175W	ZRT3	nt	R++	R+	R+/-			Vacuolar membrane zinc transporter, transports zinc from storage in the vacuole to the cytoplasm when needed; transcription is induced under conditions of zinc deficiency
YML067C	ERV41	nt	R++	R+/-	R+/-	R 0%		Protein localized to COPII-coated vesicles, forms a complex with Erv46p; involved in the membrane fusion stage of transport; has homology to human ERGIC2 (PTX1) protein, ER to Golgi vesicle-mediated transport
YOL082W	ATG19	nt	R++	R++	R+/-			Receptor protein specific for the cytoplasm-to-vacuole targeting (Cvt) pathway; delivers cargo proteins aminopeptidase I (Lap4p) and alpha-mannosidase (Ams1p) to the phagophore assembly site for packaging into Cvt vesicles
YOL045W	PSK2	nt	R++	R+/-	R+/-			One of two (see also PSK1) PAS domain containing S/T protein kinases; regulates sugar flux and translation in response to an unknown metabolite by phosphorylating Ugp1p and Gsy2p (sugar flux) and Caf20p, Tif11p and Sro9p (translation), regulation of 1,6-beta-glucan biosynthetic process
YGL200C	EMP24	(+)	R++	R++	R+/-			Component of the p24 complex; binds to GPI anchor proteins and mediates their efficient transport from the ER to the Golgi; integral membrane protein that associates with endoplasmic reticulum-derived COPII-coated vesicles, vesicle organization, ER to Golgi vesicle-mediated transport
YDR372C	VPS74	nt	R++	R+	R+/-	R 53%	R++	Protein required for Golgi localization of glycosyltransferases; binds the cytosolic domains of Golgi glycosyltransferases; binding to PtdIns4P required for Golgi targeting and function; tetramer formation required for function
YGR037C	ACB1	nt	R+ +	R++	R+/-			Acyl-CoA-binding protein, transports newly synthesized acyl-CoA esters from fatty acid synthetase (Fas1p-Fas2p) to acyl-CoA-consuming processes; subject to starvation-induced, Grh1p-mediated unconventional secretion
YDR229W	IVY1	(+)	R++	R+/-	R+/-			Phospholipid-binding protein that interacts with both Ypt7p and Vps33p, may partially counteract the action of Vps33p and vice versa, localizes to the rim of the vacuole as cells approach stationary phase
YPL112C	PEX25	nt	R++	R+	R+/-			Peripheral peroxisomal membrane peroxin required for the regulation of peroxisome size and maintenance, recruits GTPase Rho1p to peroxisomes, induced by oleate, interacts with homologous protein Pex27p
Transcription / gene expression
YIL154C	IMP2'	nt	R+/-	R++	R+/-			Transcriptional activator involved in maintenance of ion homeostasis and protection against DNA damage caused by bleomycin and other oxidants, contains a C-terminal leucine-rich repeat
YKL038W	RGT1	nt	R+/-	R++	R+/-			Glucose-responsive transcription factor that regulates expression of several glucose transporter (HXT) genes in response to glucose; binds to promoters and acts both as a transcriptional activator and repressor
YNL076W	MKS1	nt	R++	R+	R+/-	R 82%		Pleiotropic negative transcriptional regulator involved in Ras-CAMP and lysine biosynthetic pathways and nitrogen regulation; involved in retrograde (RTG) mitochondria-to-nucleus signaling
YIL131C	FKH1	nt	R++	R+	R+/-			Forkhead family transcription factor with a minor role in the expression of G2/M phase genes; negatively regulates transcriptional elongation; positive role in chromatin silencing at HML and HMR; regulates donor preference during switching
YGL071W	RCS1	nt	R+	R++	R+/-			Transcription factor involved in iron utilization and homeostasis; binds the consensus site PyPuCACCCPu and activates the expression of target genes in response to changes in iron availability
YGL220W	FRA2	nt	R++	R++	R+/-			Protein involved in negative regulation of transcription of iron regulon; forms an iron independent complex with Fra2p, Grx3p, and Grx4p; null mutant fails to repress iron regulon and is sensitive to nickel
Ribosome / translation
YGR173W	RBG2	nt	R++	R++	R+/-			Protein with a role in translation; forms a complex with Gir2p; has similarity to mammalian developmentally regulated GTP-binding protein
YBL091C	MAP2	nt	R+++	R+	R+/-			Methionine aminopeptidase, catalyzes the cotranslational removal of N-terminal methionine from nascent polypeptides; function is partially redundant with that of Map1p
YOL080C	REX4	(+)	R++	R++	R+/-			Putative RNA exonuclease possibly involved in pre-rRNA processing and ribosome assembly
YGL076C	RPL7A	nt	R+	R++	R+/-		S+	Protein component of the large (60S) ribosomal subunit, nearly identical to Rpl7Bp and has similarity to E. coli L30 and rat L7 ribosomal proteins; contains a conserved C-terminal Nucleic acid Binding Domain (NDB2)
Protein modification, degradation
YMR264W	CUE1	nt	R++	R+	R+/-			Endoplasmic reticulum membrane protein that recruits the ubiquitin-conjugating enzyme Ubc7p to the ER where it functions in protein degradation; contains a CUE domain that binds ubiquitin to facilitate intramolecular monoubiquitination
YLR118C	APT1	nt	R++	R++	R+/-			Acyl-protein thioesterase responsible for depalmitoylation of Gpa1p; green fluorescent protein (GFP)-fusion protein localizes to both the cytoplasm and nucleus and is induced in response to the DNA-damaging agent MMS
YNL063W	MTQ1	nt	R++	R+	R+/-	R 73%		S-adenosylmethionine-dependent methyltransferase; methylates translational release factor Mrf1p; similar to E.coli PrmC; is not an essential gene
YNL212W	VID27	nt	R++	R+/-	R+/-			Cytoplasmic protein of unknown function; possibly involved in vacuolar protein degradation; not essential for proteasome-dependent degradation of fructose-1,6-bisphosphatase (FBPase); null mutants exhibit normal growth
Metabolism
YCL040W	GLK1	nt	R++	R++	R+/-			Glucokinase, catalyzes the phosphorylation of glucose at C6 in the first irreversible step of glucose metabolism; one of three glucose phosphorylating enzymes; expression regulated by non-fermentable carbon sources
YER019W	ISC1	nt	R++	R++	R+/-			Mitochondrial membrane localized inositol phosphosphingolipid phospholipase C, hydrolyzes complex sphingolipids to produce ceramide; activated by phosphatidylserine, cardiolipin, and phosphatidylglycerol; mediates Na+ and Li+ halotolerance
YML059C	NTE1	nt	R+ +	R+	R+/-			Serine esterase, homolog of human neuropathy target esterase (NTE); Nte1p-mediated phosphatidylcholine turnover influences transcription factor Opi1p localization, affecting transcriptional regulation of phospholipid biosynthesis genes, regulation of phospholipid biosynthetic process
YKR009C	FOX2	nt	R++	R++	R+/-			Multifunctional enzyme of the peroxisomal fatty acid beta-oxidation pathway; has 3-hydroxyacyl-CoA dehydrogenase and enoyl-CoA hydratase activities
YHR018C	ARG4	nt	R++	R+/-	R+/-			Argininosuccinate lyase, catalyzes the final step in the arginine biosynthesis pathway
YJR051W	OSM1	nt	R++	R++	R+/-			Fumarate reductase, catalyzes the reduction of fumarate to succinate, required for the reoxidation of intracellular NADH under anaerobic conditions; mutations cause osmotic sensitivity
YOL049W	GSH2	nt	R++	R+/-	R+/-			Glutathione synthetase, catalyzes the ATP-dependent synthesis of glutathione (GSH) from gamma-glutamylcysteine and glycine; induced by oxidative stress and heat shock
YNR058W	BIO3	nt	R++	R+	R+/-			7,8-diamino-pelargonic acid aminotransferase (DAPA), catalyzes the second step in the biotin biosynthesis pathway; BIO3 is in a cluster of 3 genes (BIO3, BIO4, and BIO5) that mediate biotin synthesis
YMR293C	LRC6	nt	R++	R++	R+/-		R+	Subunit of the trimeric GatFAB AmidoTransferase(AdT) complex; involved in the formation of Q-tRNAQ; required for remodeling of ER caused by Hmg2p overexpression; similar to bacterial GatA glutamyl-tRNA amidotransferase
YDL021W	GPM2	nt	R+	R++	R+/-			Homolog of Gpm1p phosphoglycerate mutase, which converts 3-phosphoglycerate to 2-phosphoglycerate in glycolysis; may be non-functional derivative of a gene duplication event
YJL052W	TDH1	nt	R+/-	R++	R+/-			Glyceraldehyde-3-phosphate dehydrogenase, isozyme 1, involved in glycolysis and gluconeogenesis; tetramer that catalyzes the reaction of glyceraldehyde-3-phosphate to 1,3 bis-phosphoglycerate; detected in the cytoplasm and cell wall
Cell cycle
YML058W	SML1	nt	R++	R+	R+/-			Ribonucleotide reductase inhibitor involved in regulating dNTP production; regulated by Mec1p and Rad53p during DNA damage and S phase
YDR507C	GIN4	(+)	R+	R++	R+/-		R+	Protein kinase involved in bud growth and assembly of the septin ring, proposed to have kinase-dependent and kinase-independent activities; undergoes autophosphorylation; similar to Kcc4p and Hsl1p
YPL139C	UME1	nt	R++	R+	R+/-			Negative regulator of meiosis, required for repression of a subset of meiotic genes during vegetative growth, binding of histone deacetylase Rpd3p required for activity, contains a NEE box and a WD repeat motif; homologous with Wtm1p, Wtm2p, transcription corepressor activity
YPL267W	ACM1	nt	R++	R+	R+/-			Pseudosubstrate inhibitor of the anaphase-promoting complex/cyclosome (APC/C), that suppresses APC/C [Cdh1]-mediated proteolysis of mitotic cyclins; associates with Cdh1p, Bmh1p and Bmh2p; cell cycle regulated protein
Mitochondrial
YCR028C-A	RIM1	nt	R+++	R++	R+/-		R+	Single-stranded DNA-binding protein essential for mitochondrial genome maintenance; involved in mitochondrial DNA replication
YGR008C	STF2	nt	R+ +	R+/-	R+/-			Protein involved in regulation of the mitochondrial F1F0-ATP synthase; Stf1p and Stf2p may act as stabilizing factors that enhance inhibitory action of the Inh1p protein
YMR282C	AEP2	nt	R+	R++	R+/-			Mitochondrial protein, likely involved in translation of the mitochondrial OLI1 mRNA; exhibits genetic interaction with the OLI1 mRNA 5'-untranslated leader
YJR121W	ATP2	nt	R++	R+/-	R+/-	R 0%		Beta subunit of the F1 sector of mitochondrial F1F0 ATP synthase, which is a large, evolutionarily conserved enzyme complex required for ATP synthesis; phosphorylated
YOL027C	MDM38	nt	R++	R+/-	R+/-			Mitochondrial protein, forms a complex with Mba1p to facilitate recruitment of mRNA-specific translational activators to ribosomes; roles in protein export and K+/H+ exchange; human ortholog Letm1 implicated in Wolf-Hirschhorn syndrome
YPL135W	ISU1	nt	R++	R+	R+/-			Conserved protein of the mitochondrial matrix, performs a scaffolding function during assembly of iron-sulfur clusters, interacts physically and functionally with yeast frataxin (Yfh1p); isu1 isu2 double mutant is inviable
YGL063W	PUS2	nt	R++	R++	R+/-			Mitochondrial tRNA:pseudouridine synthase; acts at positions 27 and 28, but not at position 72; efficiently and rapidly targeted to mitochondria, specifically dedicated to mitochondrial tRNA modification
YBL090W	MRP21	nt	R+	R++	R+/-			Mitochondrial ribosomal protein of the small subunit; MRP21 exhibits genetic interactions with mutations in the COX2 and COX3 mRNA 5'-untranslated leader sequences
YCR046C	IMG1	nt	R++	R+/-	R+/-	R 81%		Mitochondrial ribosomal protein of the large subunit, required for respiration and for maintenance of the mitochondrial genome
YDL045W-A	MRP10	nt	R++	R++	R+/-			Mitochondrial ribosomal protein of the small subunit; contains twin cysteine-x9-cysteine motifs
YER050C	RSM18	nt	R++	R+	R+/-			Mitochondrial ribosomal protein of the small subunit, has similarity to E. coli S18 ribosomal protein
YGR220C	MRPL9	nt	R+	R++	R+/-		R+	Mitochondrial ribosomal protein of the large subunit
YHR038W	RRF1	nt	R+/-	R++	R+/-			Mitochondrial ribosome recycling factor, essential for mitochondrial protein synthesis and for the maintenance of the respiratory function of mitochondria
YMR193W	MRPL24	nt	R++	R+	R+/-			Mitochondrial ribosomal protein of the large subunit
YHR017W	YSC83	(+)	R++	R+/-	R+/-			Non-essential mitochondrial protein of unknown function; mRNA induced during meiosis, peaking between mid to late prophase of meiosis I; similar to S. douglasii YSD83
YKL150W	MCR1	nt	R++	R++	R+/-			Mitochondrial NADH-cytochrome b5 reductase, involved in ergosterol biosynthesis
YMR256C	COX7	nt	R+/-	R++	R+/-			Subunit VII of cytochrome c oxidase, which is the terminal member of the mitochondrial inner membrane electron transport chain
YBL045C	COR1	nt	R++	R++	R+/-			Core subunit of the ubiquinol-cytochrome c reductase complex (bc1 complex), which is a component of the mitochondrial inner membrane electron transport chain
YDL067C	COX9	nt	R+	R++	R+/-			Subunit VIIa of cytochrome c oxidase, which is the terminal member of the mitochondrial inner membrane electron transport chain (
YDR350C	TCM10	nt	R++	R++	R+/-			Specific translational activator for the mitochondrial ATP6 mRNA, encoding a subunit of F1F0 ATP synthase; localized to the mitochondrial inner membrane
YDR296W	MHR1	nt	R++	R++	R+/-			Protein involved in homologous recombination in mitochondria; required for recombination-dependent mtDNA partitioning; involved in stimulation of mitochondrial DNA replication in response to oxidative stress
YER141W	COX15	nt	R+/-	R++	R+/-			Protein required for the hydroxylation of heme O to form heme A, which is an essential prosthetic group for cytochrome c oxidase
Unknown function
YHR035W		nt	R++	R++	R+/-			Putative protein of unknown function
YMR148W	OSW5	(+)	R++	R++	R+/-			Protein of unknown function that may play a role in spore wall assembly; predicted to contain an N-terminal transmembrane domain; osw5 null mutant spores exhibit increased spore wall permeability and sensitivity to beta-glucanase digestion
YMR178W		nt	R++	R+	R+/-			Putative protein of unknown function; green fluorescent protein (GFP)-fusion protein localizes to both the cytoplasm and nucleus and is induced in response to the DNA-damaging agent MMS; YMR178W is not an essential gene
YMR206W		nt	R++	R++	R+/-			Putative protein of unknown function;
YOL048C	RRT8	nt	R++	R+/-	R+/-			Putative protein of unknown function; identified in a screen for mutants with increased levels of rDNA transcription; green fluorescent protein (GFP)-fusion protein localizes to lipid particles
YNR040W		nt	R++	R+/-	R+/-			Putative protein of unknown function; the authentic, non-tagged protein is detected in highly purified mitochondria in high-throughput studies
YNR063W		nt	R++	R+	R+/-			Putative zinc-cluster protein of unknown function
YPR022C		nt	R++	R++	R+/-			Putative protein of unknown function; green fluorescent protein (GFP)-fusion protein localizes to both the cytoplasm and the nucleus and is induced in response to the DNA-damaging agent MMS
YIL122W	POG1	nt	R++	R+++	R+/-			Nuclear chromatin-associated protein of unknown function; overexpression promotes recovery from pheromone induced arrest and suppresses the stress sensitivity caused by a mutation in the E3 ubiquitin ligase Rsp5p; binds upstream of BAR1 and cell cycle-related genes; potential Cdc28p substrate; SBF regulated
YOR092W	ECM3	nt	R+/-	R++	R+/-			Non-essential protein of unknown function; involved in signal transduction and the genotoxic response; induced rapidly in response to treatment with 8-methoxypsoralen and UVA irradiation, fungal-type cell wall organization
YMR291W	TDA1	nt	R++	R++	R+/-			Putative kinase of unknown function; green fluorescent protein (GFP)-fusion protein localizes to the cytoplasm and nucleus; null mutant is sensitive to expression of the top1-T722A allele; not an essential gene
YOL019W	TOS7	nt	R++	R+/-	R+/-			Protein of unknown function; green fluorescent protein (GFP)-fusion protein localizes to the cell periphery and vacuole
YDR065W	RRG1	nt	R+	R++	R+/-			Protein of unknown function, required for vacuolar acidification and mitochondrial genome maintenance; the authentic, non-tagged protein is detected in highly purified mitochondria in high-throughput studies
YNL217W		(+)	R++	R++	R+/-			Putative protein of unknown function; weak sequence similarity to bis (5'-nucleotidyl)-tetraphosphatases; (GFP)-fusion protein localizes to the vacuole; null mutant is highly sensitive to azaserine and resistant to sodium-O-vandate, fungal-type vacuole
YLR455W		nt	R++	R++	R+/-			Putative protein of unknown function; green fluorescent protein (GFP)-fusion protein localizes to the nucleus; deletion confers sensitivity to 4-(N-(S-glutathionylacetyl)amino) phenylarsenoxide (GSAO) (1, 2, 3)
YDR348C	PAL1	nt	R+	R++	R+/-			Protein of unknown function; green fluorescent protein (GFP)-fusion protein localizes to the cell periphery and bud neck; potential Cdc28p substrate
Dubious open reading frame
YCR001W		nt	R+++	R+/-	R+/-			Dubious open reading frame unlikely to encode a protein, based on available experimental and comparative sequence data; YCR001W is not an essential gene
YGL214W		nt	R+ +	R+	R+/-			Dubious open reading frame unlikely to encode a protein, based on available experimental and comparative sequence data; deletion mutation phenotype is likely due to the overlapping verified ORF SKI8/YGL213C
YGR290W		nt	R++	R++	R+/-			Dubious open reading frame unlikely to encode a protein, based on available experimental and comparative sequence data; putative HLH protein; partially overlaps the verified ORF MAL11/YGR289C
YLR111W		nt	R++	R+/-	R+/-		R+	Dubious open reading frame unlikely to encode a protein, based on available experimental and comparative sequence data
YNL179C	SRF6	nt	R++	R+	R+/-			Dubious open reading frame, unlikely to encode a protein; not conserved in closely related Saccharomyces species; deletion in cyr1 mutant results in loss of stress resistance
YDL032W		nt	R+	R++	R+/-			Dubious open reading frame unlikely to encode a protein, based on available experimental and comparative sequence data; partially overlaps verified gene SLM3/YDL033C; YDL032W is not an essential gene
K2 sensitive mutants
ORF ID	Gene Name	PCR validation	Phenotype from different K2 screens			K1 screen	K28 screen	Description
			MB/K2 cells*	MB/K2 Tox**	Lysis zones***
Transport
YLR242C	ARV1	(+)	S++	S+++	S+/-	S 137%	R++	Protein functioning in transport of glycosylphosphatidylinositol intermediates into ER lumen; required for normal intracellular sterol distribution; human ARV1 required for normal cholesterol and bile acid homeostasis; similar to Nup120p
YDL046W	NPC2	nt	S++	S+	S+/-			Functional homolog of human NPC2/He1, which is a cholesterol-binding protein whose deficiency causes Niemann-Pick type C2 disease involving retention of cholesterol in lysosomes, fungal-type vacuole
YJL036W	SNX4	nt	S++	S++	S+/-			Sorting nexin, involved in retrieval of late-Golgi SNAREs from post-Golgi endosomes to the trans-Golgi network and in cytoplasm to vacuole transport; contains a PX phosphoinositide-binding domain; forms complexes with Snx41p and with Atg20p, phosphatidylinositol-3-phosphate binding
YNR007C	ATG3	nt	S++	S+/-	S+/-			E2-like enzyme involved in autophagy and the cytoplasm-to-vacuole targeting (Cvt) pathway; plays a role in formation of Atg8p-phosphatidylethanolamine conjugates, which are involved in membrane dynamics during autophagy and Cvt
YHR026W	PPA1	nt	S+/-	S++	S+/-			Subunit c'' of the vacuolar ATPase, which functions in acidification of the vacuole; one of three proteolipid subunits of the V0 domain
YGR057C	LST7	nt	S++	S+/-	S+/-			Protein possibly involved in a post-Golgi secretory pathway; required for the transport of nitrogen-regulated amino acid permease Gap1p from the Golgi to the cell surface
YER060W-A	FCY22	(+)	S+++	S+++	S+/-			Putative purine-cytosine permease, very similar to Fcy2p but cannot substitute for its function, nucleobase transmembrane transporter activity (ISS)
YAL010C	MDM10	nt	S+/-	S++	S+/-			Subunit of both the ERMES complex that links the ER to mitochondria, and of the mitochondrial sorting and assembly machinery (SAM complex) that functions in import and assembly of outer membrane beta-barrel proteins
Chromatin organization, gene expression
YER109C	FLO8	nt	S+++	S+	S+/-			Transcription factor required for flocculation, diploid filamentous growth, and haploid invasive growth; genome reference strain S288C and most laboratory strains have a mutation in this gene
YMR016C	SOK2	(+)	S++	S++	S+/-		R++	Nuclear protein that plays a regulatory role in the cyclic AMP (cAMP)-dependent protein kinase (PKA) signal transduction pathway; negatively regulates pseudohyphal differentiation; homologous to several transcription factors
YGL043W	DST1	(+)	S++	S++	S+/-			General transcription elongation factor TFIIS, enables RNA polymerase II to read through blocks to elongation by stimulating cleavage of nascent transcripts stalled at transcription arrest sites
YDR174W	HMO1	nt	S+	S++	S+/-	S 115%		Chromatin associated high mobility group (HMG) family member involved in genome maintenance; rDNA-binding component of the Pol I transcription system; associates with a 5'-3' DNA helicase and Fpr1p, a prolyl isomerase, regulation of ribosomal protein gene transcription from RNA polymerase II promoter
YOL043C	NTG2	(+)	S++	S+++	S+/-			DNA N-glycosylase and apurinic/apyrimidinic (AP) lyase involved in base excision repair, localizes to the nucleus; sumoylated
YGL213C	SKI8	(+)	S++	S++	S+/-			Ski complex component and WD-repeat protein, mediates 3'-5' RNA degradation by the cytoplasmic exosome; also required for meiotic double-strand break recombination; null mutants have superkiller phenotype
Translation
YAL059W	ECM1	nt	S++	S+/-	S+/-			Pre-ribosomal factor involved in 60S ribosomal protein subunit export; associates with the pre-60S particle; shuttles between the nucleus and cytoplasm
YBR084C-A	RPL19A	nt	S++	S+	S+/-			Protein component of the large (60S) ribosomal subunit, nearly identical to Rpl19Bp and has similarity to rat L19 ribosomal protein; rpl19a and rpl19b single null mutations result in slow growth, while the double null mutation is lethal
YER074W	RPS24A	nt	S++	S++	S+/-	S 129%	S++	Protein component of the small (40S) ribosomal subunit; identical to Rps24Bp and has similarity to rat S24 ribosomal protein
YLR061W	RPL22A	nt	S++	S+	S+/-		S+	Protein component of the large (60S) ribosomal subunit, has similarity to Rpl22Bp and to rat L22 ribosomal protein
YFL001W	DEG1	nt	S++	S++	S+/-		S++	tRNA:pseudouridine synthase, introduces pseudouridines at position 38 or 39 in tRNA, important for maintenance of translation efficiency and normal cell growth, localizes to both the nucleus and cytoplasm; non-essential for viability
Protein modification, degradation
YDL091C	UBX3	(+)	S+++	S++	S+/-			UBX (ubiquitin regulatory X) domain-containing protein that interacts with Cdc48p, green fluorescent protein (GFP)-fusion protein localizes to the cytoplasm in a punctate pattern
YEL036C	ANP1	nt	S+	S++	S+/-	S135%	R+	Subunit of the alpha-1,6 mannosyltransferase complex; type II membrane protein; has a role in retention of glycosyltransferases in the Golgi; involved in osmotic sensitivity and resistance to aminonitrophenyl propanediol
YLR412W	BER1	nt	S++	S+++	S+/-		R+	Protein involved in microtubule-related processes, N-acetylation; GFP-fusion protein localizes to the cytoplasm and is induced in response to the DNA-damaging agent MMS; YLR412W is not an essential gene; similar to Arabidopsis SRR1 gene
Cytoskeleton organization
YBR266C	SLM6	(+)	S++	S++	S+/-			Protein with a potential role in actin cytoskeleton organization; gene exhibits synthetic genetic interaction with MSS4 encoding phosphatidylinositol 4-phosphate kinase
Mitochondria
YER057C	HMF1	nt	S++	S++	S+/-			Member of the p14.5 protein family with similarity to Mmf1p, functionally complements Mmf1p function when targeted to mitochondria; heat shock inducible; high-dosage growth inhibitor; forms a homotrimer in vitro
Unknown
YHR029C	YHI9	(+)	S++	S+++	S+/-			Protein of unknown function; null mutant is defective in unfolded protein response; possibly involved in a membrane regulation metabolic pathway; member of the PhzF superfamily, though most likely not involved in phenazine production
YKR046C	PET10	(+)	S++	S+++	S+/-			Protein of unknown function that co-purifies with lipid particles; expression pattern suggests a role in respiratory growth; computational analysis of large-scale protein-protein interaction data suggests a role in ATP/ADP exchange
YPR013C		nt	S++	S++	S+/-			Putative zinc finger protein
YPL223C	GRE1	(+)	S++	S+/-	S+/-			Hydrophilin of unknown function; stress induced (osmotic, ionic, oxidative, heat shock and heavy metals); regulated by the HOG pathway
Dubious open reading frame
YCR087W		nt	S+	S++	S+/-			Dubious open reading frame unlikely to encode a protein, based on available experimental and comparative sequence data; partially overlaps uncharacterized gene YCR087C-A; YCR087W is not an essential gene
YDR525W	API2	nt	S+/-	S+++	S+/-			Dubious open reading frame, unlikely to encode a protein; not conserved in closely related Saccharomyces species; 26% of ORF overlaps the dubious ORF YDR524C-A; insertion mutation in a cdc34-2 mutant background causes altered bud morphology
YGL024W		nt	S+	S+++	S+/-		S++	Dubious open reading frame unlikely to encode a protein, based on available experimental and comparative sequence data; partially/completely overlaps the verified ORF PGD1/YGL025C
YKL177W		nt	S++	S+/-	S+/-			Dubious open reading frame unlikely to encode a protein, based on available experimental and comparative sequence data; partially overlaps the verified gene STE3
YLR402W		nt	S++	S++	S+/-			Dubious open reading frame unlikely to encode a protein, based on available experimental and comparative sequence data (
YOR309C		nt	S++	S++	S+/-			Dubious open reading frame unlikely to encode a protein, based on available experimental and comparative sequence data; partially overlaps the verified gene NOP58
					is viso 332
