# Supplementary material for: Screening the Budding Yeast Genome Reveals Unique Factors Affecting K2 Toxin Susceptibility
Source: PLoS One. 2012 Dec 5;7(12):e50779. doi: 10.1371/journal.pone.0050779 (PMC3515549; doi:10.1371/journal.pone.0050779)
Supplement: Table S3 — Gene Ontology terms for K2 resistant and hypersensitive genes. (XLS) [file pone.0050779.s006.xls]

## Sheet: Sheet1
Table S3. Gene Ontology terms for K2 resistant and hypersensitive genes
The total number of genes used to calculate the background distribution of GO terms is 6208. These data were downloaded on January 10, 2012.
GO terms presented in Figure 3 are highlighted in purple
	K2 Resistant Genes
	Terms from the Process Ontology of K2 Resistant hits with p-value <= 0.05
GO-ID	Description	p-val	corr p-val	cluster freq	total freq	genes annotated to the term
70882	cellular cell wall organization or biogenesis	1.5902e-06	0.000622	18/108 16.6%	285/6205 4.5%	QRI8 KRE6 UTH1 TRS65 KRE1 ELM1 SMI1 DFG5 SHE4 RLM1 CWH41 SCW4 DCW1 LRG1 EDE1 SRL1 ROT2 FKS1
71554	cell wall organization or biogenesis	1.7595e-06	0.000622	18/108 16.6%	287/6205 4.6%	QRI8 KRE6 UTH1 TRS65 KRE1 ELM1 SMI1 DFG5 SHE4 RLM1 CWH41 SCW4 DCW1 LRG1 EDE1 SRL1 ROT2 FKS1
16043	cellular component organization	6.6758e-06	0.00078932	53/108 49.0%	1795/6205 28.9%	CLC1 ATP14 TUP1 ELM1 IMP2 SGF11 KES1 LEM3 COX16 MMM1 ELP3 MRPL3 UTH1 MRPL6 TRS65 VTC2 SMI1 DOC1 DCW1 YPR116W SLM4 PEX29 SRL1 QRI8 KRE6 KRE1 DFG5 MSY1 SHE4 OST3 FUN30 MRPL13 DRS2 SCW4 DNF1 MRPL15 LRG1 EDE1 QRI7 FKS1 MSE1 NAM2 MDM36 MRP20 SLP1 PFA3 EGT2 SLC1 RLM1 MRPL27 SIR4 YKL206C SIR1
71555	cell wall organization	6.6986e-06	0.00078932	16/108 14.8%	254/6205 4.0%	QRI8 KRE6 UTH1 TRS65 KRE1 ELM1 SMI1 DFG5 SHE4 RLM1 SCW4 DCW1 LRG1 EDE1 SRL1 FKS1
7047	cellular cell wall organization	6.6986e-06	0.00078932	16/108 14.8%	254/6205 4.0%	QRI8 KRE6 UTH1 TRS65 KRE1 ELM1 SMI1 DFG5 SHE4 RLM1 SCW4 DCW1 LRG1 EDE1 SRL1 FKS1
45229	external encapsulating structure organization	6.6986e-06	0.00078932	16/108 14.8%	254/6205 4.0%	QRI8 KRE6 UTH1 TRS65 KRE1 ELM1 SMI1 DFG5 SHE4 RLM1 SCW4 DCW1 LRG1 EDE1 SRL1 FKS1
5975	carbohydrate metabolic process	4.0425e-05	0.0040829	17/108 15.7%	326/6205 5.2%	PMT1 PMT2 KRE6 KRE1 ELM1 CWH8 ALG8 DFG5 OST3 CWH41 SCW4 IMP2 DCW1 PGM1 ROT2 FKS1 PFK27
7005	mitochondrion organization	5.1233e-05	0.0045277	16/108 14.8%	299/6205 4.8%	MMM1 MRPL3 MRPL6 MRP20 ATP14 MSY1 MRPL13 IMP2 MRPL15 MRPL27 YPR116W QRI7 NAM2 MSE1 COX16 MDM36
32543	mitochondrial translation	0.00013875	0.010899	9/108 8.3%	113/6205 1.8%	MRPL13 MRPL3 MRPL15 MRPL6 MRPL27 MRP20 NAM2 MSE1 MSY1
15914	phospholipid transport	0.00022008	0.01556	4/108 3.7%	18/6205 0.2%	MMM1 DRS2 DNF1 LEM3
45332	phospholipid translocation	0.00026951	0.017322	3/108 2.7%	8/6205 0.1%	DRS2 DNF1 LEM3
34204	lipid translocation	0.00039915	0.023517	3/108 2.7%	9/6205 0.1%	DRS2 DNF1 LEM3
30433	ER-associated protein catabolic process	0.00058975	0.032073	5/108 4.6%	40/6205 0.6%	QRI8 SCJ1 SEL1 CNE1 YKL206C
42546	cell wall biogenesis	0.0010348	0.048516	7/108 6.4%	92/6205 1.4%	CWH41 DCW1 UTH1 LRG1 ROT2 SMI1 DFG5
9272	fungal-type cell wall biogenesis	0.0011031	0.048516	6/108 5.5%	68/6205 1.0%	CWH41 DCW1 UTH1 LRG1 ROT2 DFG5
6869	lipid transport	0.001131	0.048516	5/108 4.6%	46/6205 0.7%	MMM1 DRS2 DNF1 KES1 LEM3
10876	lipid licalization	0.0013744	0.048516	5/108 4.6%	48/6205 0.7%	MMM1 DRS2 DNF1 KES1 LEM3
6486	protein amino acid glycosylation	0.0013839	0.048516	6/108 5.5%	71/6205 1.1%	OST3 PMT1 CWH41 PMT2 CWH8 ALG8
43413	macromolecule glycosylation	0.0013839	0.048516	6/108 5.5%	71/6205 1.1%	OST3 PMT1 CWH41 PMT2 CWH8 ALG8
70085	glycosylation	0.0013839	0.048516	6/108 5.5%	71/6205 1.1%	OST3 PMT1 CWH41 PMT2 CWH8 ALG8
9206	purine ribonucleoside triphosphate biosynthetic process	0.0015097	0.048516	5/108 4.6%	49/6205 0.7%	DRS2 DNF1 ATP14 ATP17 YNK1
9145	purine nucleoside triphosphate biosynthesis	0.0015097	0.048516	5/108 4.6%	49/6205 0.7%	DRS2 DNF1 ATP14 ATP17 YNK1
44262	cellular carbohydrate metabolic process	0.0016071	0.048565	13/108 12.0%	293/6205 4.7%	PMT1 KRE6 PMT2 KRE1 ELM1 CWH8 ALG8 OST3 CWH41 IMP2 PGM1 FKS1 PFK27
10324	membrane invagination	0.0016486	0.048565	8/108 7.4%	128/6205 2.0%	CLC1 DRS2 DNF1 KES1 EDE1 SLM4 SLP1 VTC2
	Terms from the Function Ontology of K2 Resistant hits with p-value <= 0.05
GO-ID	Description	p-val	corr p-val	cluster freq	total freq	genes annotated to the term
4553	hydrolase activity, hydrolysing O-glycosyl compounds	4.6776e-06	0.0010478	7/104 6.7%	41/6119 0.6%	CWH41 SCW4 KRE6 DCW1 ROT2 EGT2 DFG5
16798	hydrolase activity,acting on glycosyl bonds	1.5987e-05	0.0017905	7/104 6.7%	49/6119 0.8%	CWH41 SCW4 KRE6 DCW1 ROT2 EGT2 DFG5
8236	serine-type peptidase activity	0.00020062	0.013863	4/104 3.8%	18/6119 0.2%	YSP3 KEX2 IMP2 KEX1
8496	mannan endo-1,6-alpha-mannosidase activity	0.00028614	0.013863	2/104 1.9%	2/6119 0.0%	DCW1 DFG5
15926	glucosidase activity	0.00030944	0.013863	4/104 3.8%	20/6119 0.3%	CWH41 SCW4 KRE6 ROT2
17171	serine hydrolase activity	0.00037728	0.014085	4/104 3.8%	21/6119 0.3%	YSP3 KEX2 IMP2 KEX1
4525	ribonuclease III activity	0.00084888	0.023769	2/104 1.9%	3/6119 0.0%	MRPL3 MRPL15
4559	alpha-mannosidase activity	0.00084888	0.023769	2/104 1.9%	3/6119 0.0%	DCW1 DFG5
	Terms from the Component Ontology of K2 Resistant hits with p-value <= 0.05
GO-ID	Description	p-val	corr p-val	cluster freq	total freq	genes annotated to the term
44425	membrane part	8.7212e-05	0.0071912	45/108 41.6%	1544/6196 24.9%	CLC1 YPS7 QRI8 KRE6 ATP14 YCP4 ATP17 SEL1 KRE1 AIM26 CWH8 ALG8 DFG5 OST3 IMP2 DRS2 DNF1 KES1 COY1 PPZ1 YJL206C-A LEM3 FKS1 COX16 MMM1 PMT1 PMT2 TIR2 YOR152C VTC2 SLP1 PFA3 EGT2 SLC1 YLR001C CWH41 KEX2 DCW1 KEX1 YOL047C CNE1 SLM4 PEX29 THP1 YIR043C
315	organellar large ribosomal subunit	8.8056e-05	0.0071912	6/108 5.5%	43/6196 0.6%	MRPL13 MRPL3 MRPL15 MRPL6 MRPL27 MRP20
5762	mitochondrial large ribosomal subunit	8.8056e-05	0.0071912	6/108 5.5%	43/6196 0.6%	MRPL13 MRPL3 MRPL15 MRPL6 MRPL27 MRP20
5576	extracellular region	0.00022724	0.013919	8/108 7.4%	95/6196 1.5%	TOS1 MFA1 SCW4 TIR2 UTH1 KRE1 SRL1 EGT2
31224	intrinsic to membrane	0.00037967	0.014551	38/108 35.1%	1295/6196 20.9%	YPS7 KRE6 SEL1 KRE1 AIM26 CWH8 ALG8 DFG5 OST3 DRS2 IMP2 DNF1 COY1 YJL206C-A LEM3 FKS1 COX16 MMM1 PMT1 PMT2 YOR152C TIR2 VTC2 SLP1 PFA3 EGT2 SLC1 YLR001C CWH41 DCW1 KEX2 KEX1 YOL047C CNE1 SLM4 PEX29 THP1 YIR043C
44431	Golgi apparatus part	0.00041516	0.014551	11/108 10.1%	189/6196 3.0%	CLC1 KRE6 KEX2 DRS2 KEX1 KES1 COY1 TRS65 COD3 FKS1 TRS33
5802	trans-Golgi network	0.00041574	0.014551	4/108 3.7%	21/6196 0.3%	KEX2 DRS2 KEX1 TRS65
5783	endoplasmic reticulum	0.00065234	0.019978	18/108 16.6%	448/6196 7.2%	MMM1 YPS7 PMT1 QRI8 PMT2 KRE6 SEL1 VTC2 FAR8 CWH8 ALG8 OST3 CWH41 SCJ1 CNE1 LEM3 ROT2 TRS33
30176	integral to endoplasmic reticulum membrane	0.00083315	0.021178	5/108 4.6%	43/6196 0.6%	MMM1 KRE6 SEL1 CNE1 CWH8
16020	membrane	0.00086439	0.021178	48/108 44.4%	1851/6196 29.8%	CLC1 YPS7 QRI8 KRE6 YCP4 ATP14 SEL1 ATP17 KRE1 AIM26 CWH8 ALG8 DFG5 OST3 IMP2 DRS2 DNF1 KES1 COY1 PPZ1 YJL206C-A LEM3 FKS1 COX16 MMM1 PMT1 MFA1 PMT2 TIR2 YOR152C UTH1 VTC2 SLP1 COD3 PFA3 EGT2 SLC1 YLR001C CWH41 KEX2 DCW1 KEX1 YOL047C CNE1 SLM4 PEX29 THP1 YIR043C
31227	intrinsic to endoplasmic reticulum membrane	0.0012564	0.027446	5/108 4.6%	47/6196 0.7%	MMM1 KRE6 SEL1 CNE1 CWH8
44422	organelle part	0.0014563	0.027446	63/108 58.3%	2709/6196 43.7%	CLC1 ATP14 STB1 TUP1 ATP17 SEL1 ELM1 ALG8 SFL1 RPL26A IMP2 SGF11 KES1 SNT309 TRS33 COX16 MMM1 MRPL3 UTH1 MRPL6 TRS65 VTC2 COD3 DOC1 BUD22 CWH41 KEX2 KEX1 CCR4 SCJ1 SLM4 CNE1 PEX29 YPS7 QRI8 KRE6 RPL27A CWH8 MSY1 OST3 FUN30 MRPL13 DRS2 MRPL15 COY1 CKA2 EDE1 YNK1 FKS1 NAM2 MSE1 PMT1 PMT2 MRP20 SLP1 PFA3 SLC1 YLR001C MRPL27 SIR4 SIR1 THP1 ROT2
44446	intracellular organelle part	0.0014563	0.027446	63/108 58.3%	2709/6196 43.7%	CLC1 ATP14 STB1 TUP1 ATP17 SEL1 ELM1 ALG8 SFL1 RPL26A IMP2 SGF11 KES1 SNT309 TRS33 COX16 MMM1 MRPL3 UTH1 MRPL6 TRS65 VTC2 COD3 DOC1 BUD22 CWH41 KEX2 KEX1 CCR4 SCJ1 SLM4 CNE1 PEX29 YPS7 QRI8 KRE6 RPL27A CWH8 MSY1 OST3 FUN30 MRPL13 DRS2 MRPL15 COY1 CKA2 EDE1 YNK1 FKS1 NAM2 MSE1 PMT1 PMT2 MRP20 SLP1 PFA3 SLC1 YLR001C MRPL27 SIR4 SIR1 THP1 ROT2
9277	fungal-type cell wall	0.0017016	0.02818	7/108 6.4%	100/6196 1.6%	TOS1 SCW4 TIR2 UTH1 KRE1 SRL1 EGT2
46658	anchored to plasma membrane	0.0017654	0.02818	2/108 1.8%	4/6196 0.0%	DCW1 DFG5
44432	endoplasmic reticulum part	0.0022373	0.02818	14/108 12.9%	341/6196 5.5%	MMM1 YPS7 QRI8 PMT1 PMT2 KRE6 SEL1 CWH8 ALG8 OST3 CWH41 SCJ1 CNE1 ROT2
71212	subsynaptic reticulum	0.0022373	0.02818	14/108 12.9%	341/6196 5.5%	MMM1 YPS7 QRI8 PMT1 PMT2 KRE6 SEL1 CWH8 ALG8 OST3 CWH41 SCJ1 CNE1 ROT2
44444	cytoplasmic part	0.0022782	0.02818	65/108 60.1%	2864/6196 46.2%	CLC1 ATP14 YCP4 ATP17 SEL1 ELM1 ALG8 RPL26A IMP2 KES1 LEM3 TRS33 COX16 MMM1 MRPL3 UTH1 MRPL6 TRS65 VTC2 FAR8 COD3 DOC1 CWH41 KEX2 KEX1 CCR4 SCJ1 SLM4 YPR116W CNE1 PEX29 SRL1 YPS7 QRI8 KRE6 RPL27A CWH8 AIM26 MSY1 OST3 FUN30 MRPL13 DRS2 MRPL15 DNF1 LRG1 COY1 EDE1 YNK1 QRI7 FKS1 NAM2 MSE1 MDM36 PMT1 PMT2 MRP20 SLP1 PFA3 SLC1 YLR001C TOS1 MRPL27 YKL206C ROT2
313	organellar ribosome	0.0024185	0.02818	6/108 5.5%	79/6196 1.2%	MRPL13 MRPL3 MRPL15 MRPL6 MRPL27 MRP20
5761	mitochondrial ribosome	0.0024185	0.02818	6/108 5.5%	79/6196 1.2%	MRPL13 MRPL3 MRPL15 MRPL6 MRPL27 MRP20
15934	large ribosomal subunit	0.0025563	0.02818	8/108 7.4%	137/6196 2.2%	RPL26A MRPL13 MRPL3 MRPL15 MRPL6 MRPL27 MRP20 RPL27A
5618	cell wall	0.0026455	0.02818	7/108 6.4%	108/6196 1.7%	TOS1 SCW4 TIR2 UTH1 KRE1 SRL1 EGT2
30312	external encapsulating structure	0.0026455	0.02818	7/108 6.4%	108/6196 1.7%	TOS1 SCW4 TIR2 UTH1 KRE1 SRL1 EGT2
5794	Golgi apparatus	0.0031138	0.031786	11/108 10.1%	242/6196 3.9%	CLC1 KRE6 KEX2 DRS2 KEX1 KES1 COY1 TRS65 COD3 FKS1 TRS33
31225	anchored to membrane	0.0034762	0.034067	5/108 4.6%	59/6196 0.9%	DCW1 TIR2 KRE1 EGT2 DFG5
	K2 Hypersensitive Genes
	Terms from the Process Ontology of K2 Hypersensitive hits with p-value <= 0.05
GO-ID	Description	p-val	corr p-val	cluster freq	total freq	genes annotated to the term
65007	biological regulation	1.0096e-05	0.0070856	44/86 51.1%	1793/6206 28.8%	HFI1 RPS8A BNI1 PLC1 PBS2 SPT3 RPL24A ARO1 PIB2 IWR1 SIC1 LGE1 BUD32 SOH1 GTR2 SFP1 MTQ2 ARC1 SNF2 SRB5 SIT1 CSG2 SSK1 SSK2 TAX4 VAM6 ASC1 VPS41 LDB7 RAD51 BEM2 HOG1 VID21 SPC72 VMA7 SPT7 SPT8 FYV5 FUS3 HEX3 RPS24B CHL1 MED1 VMA13
50794	regulation of cellular process	1.6972e-05	0.0070856	37/86 43.0%	1400/6206 22.5%	HFI1 RPS8A BNI1 PLC1 PBS2 SPT3 RPL24A ARO1 IWR1 SIC1 LGE1 BUD32 SOH1 GTR2 MTQ2 SNF2 SRB5 SIT1 SSK1 SSK2 TAX4 VAM6 ASC1 VPS41 LDB7 BEM2 HOG1 VID21 SPC72 SPT7 SPT8 FYV5 FUS3 HEX3 RPS24B CHL1 MED1
51276	chromosome organization	0.00012271	0.025986	16/86 18.6%	408/6206 6.5%	HFI1 SPT3 LDB7 IWR1 RAD51 LGE1 VID21 SPC72 LRP1 BUD32 SPT7 SPT8 SOH1 HEX3 SNF2 CHL1
50789	regulation of biological process	0.000163	0.025986	37/86 43.0%	1545/6206 24.8%	HFI1 RPS8A BNI1 PLC1 PBS2 SPT3 RPL24A ARO1 IWR1 SIC1 LGE1 BUD32 SOH1 GTR2 MTQ2 SNF2 SRB5 SIT1 SSK1 SSK2 TAX4 VAM6 ASC1 VPS41 LDB7 BEM2 HOG1 VID21 SPC72 SPT7 SPT8 FYV5 FUS3 HEX3 RPS24B CHL1 MED1
65008	regulation of biological quality	0.00017249	0.025986	17/86 19.7%	465/6206 7.4%	BNI1 SIT1 CSG2 SPT3 ASC1 VPS41 PIB2 RAD51 LGE1 BUD32 VMA7 FYV5 GTR2 SFP1 FUS3 HEX3 VMA13
7231	osmosensory signaling pathway	0.00020786	0.025986	4/86 4.6%	22/6206 0.3%	HOG1 PBS2 SSK1 SSK2
31323	regulation of cellular metabolic process	0.00024668	0.025986	28/86 32.5%	1045/6206 16.8%	HFI1 RPS8A PBS2 SPT3 ARO1 RPL24A IWR1 SIC1 LGE1 BUD32 SOH1 GTR2 MTQ2 SNF2 SRB5 SIT1 SSK1 SSK2 ASC1 LDB7 HOG1 VID21 SPT7 SPT8 HEX3 RPS24B CHL1 MED1
71470	cellular response to osmotic stress	0.00024897	0.025986	4/86 4.6%	23/6206 0.3%	HOG1 PBS2 SSK1 SSK2
71214	cellular response to abiotic stimulus	0.00029562	0.027427	4/86 4.6%	24/6206 0.3%	HOG1 PBS2 SSK1 SSK2
23033	signaling pathway	0.00045943	0.038362	12/86 13.9%	282/6206 4.5%	HOG1 PLC1 PBS2 SPT7 SSK1 SSK2 TAX4 ASC1 FYV5 FUS3 YDR532C BEM2
			Terms from the Process Ontology of K2 Hypersensitive genes involved in biological regulation (p-value <= 0.05)
GO-ID	Description	p-val	corr p-val	cluster freq	total freq	genes annotated to the term
19222	regulation of metabolic process	4.1583e-12	6.7988e-10	28/44 63.6%	1045/6208 16.8%	HFI1 RPS8A PBS2 SPT3 RPL24A ARO1 IWR1 SIC1 LGE1 BUD32 SOH1 GTR2 MTQ2 SNF2 SRB5 SIT1 SSK1 SSK2 ASC1 LDB7 VID21 HOG1 SPT7 SPT8 HEX3 RPS24B CHL1 MED1
10468	regulation of gene expression	2.1075e-09	2.2972e-07	23/44 52.2%	874/6208 14.0%	RPS8A HFI1 SSK1 SPT3 ASC1 ARO1 RPL24A LDB7 IWR1 HOG1 VID21 LGE1 BUD32 SPT7 SPT8 SOH1 GTR2 HEX3 MTQ2 RPS24B SNF2 SRB5 MED1
9889	regulation of biosynthetic process	4.7156e-09	3.3818e-07	23/44 52.2%	910/6208 14.6%	RPS8A HFI1 SSK1 SPT3 ASC1 ARO1 RPL24A LDB7 IWR1 HOG1 VID21 LGE1 BUD32 SPT7 SPT8 SOH1 GTR2 HEX3 MTQ2 RPS24B SNF2 SRB5 MED1
51276	chromosome organization	5.626e-08	2.8303e-06	15/44 34.0%	408/6208 6.5%	HFI1 SPT3 LDB7 IWR1 RAD51 LGE1 VID21 SPC72 BUD32 SPT7 SPT8 SOH1 HEX3 SNF2 CHL1
42592	homeostatic process	1.1248e-06	4.9041e-05	11/44 25.0%	257/6208 4.1%	SIT1 BUD32 VMA7 CSG2 FYV5 GTR2 VPS41 HEX3 PIB2 VMA13 RAD51
23033	signaling pathway	2.8075e-06	9.6638e-05	11/44 25.0%	282/6208 4.5%	HOG1 PLC1 PBS2 SPT7 SSK1 SSK2 TAX4 ASC1 FYV5 FUS3 BEM2
6996	organelle organization	7.1223e-06	0.00021173	22/44 50.0%	1235/6208 19.8%	HFI1 BNI1 PBS2 SSK2 SPT3 VAM6 VPS41 LDB7 IWR1 RAD51 BEM2 VID21 LGE1 SPC72 BUD32 SPT7 SPT8 SOH1 FUS3 HEX3 SNF2 CHL1
50801	ion homeostasis	1.4409e-05	0.00039433	8/44 18.1%	162/6208 2.6%	SIT1 VMA7 CSG2 FYV5 GTR2 VPS41 PIB2 VMA13
7231	osmosensory signaling pathway	1.4635e-05	0.00039433	4/44 9.0%	22/6208 0.3%	HOG1 PBS2 SSK1 SSK2
71470	cellular response to osmotic stress	1.7624e-05	0.00044332	4/44 9.0%	23/6208 0.3%	HOG1 PBS2 SSK1 SSK2
6366	transcription from RNA polymerase II promoter	2.0491e-05	0.00049145	8/44 18.1%	170/6208 2.7%	HFI1 SPT7 SPT3 SOH1 LDB7 SRB5 IWR1 MED1
71214	cellular response to abiotic stimulus	2.104e-05	0.00049145	4/44 9.0%	24/6208 0.3%	HOG1 PBS2 SSK1 SSK2
7165	signal transduction	6.5433e-05	0.0012586	9/44 20.4%	259/6208 4.1%	SPC72 PLC1 PBS2 SSK1 SSK2 TAX4 FYV5 FUS3 BEM2
6464	protein modification process	0.00032622	0.0050797	13/44 29.5%	639/6208 10.2%	HFI1 PBS2 SSK2 SPT3 ASC1 LGE1 HOG1 BUD32 SPT7 SPT8 MTQ2 HEX3 FUS3
16310	phosphorylation	0.0007162	0.0089255	7/44 15.9%	216/6208 3.4%	HOG1 BUD32 PBS2 VMA7 SSK2 FUS3 VMA13
31338	regulation of vesicle fusion	0.0013381	0.013463	2/44 4.5%	8/6208 0.1%	VAM6 VPS41
50790	regulation of catalytic activity	0.0018325	0.016629	5/44 11.3%	126/6208 2.0%	SIC1 PBS2 SSK2 FUS3 ARC1
6417	regulation of translation	0.0021452	0.01846	6/44 13.6%	192/6208 3.0%	RPS8A ASC1 MTQ2 RPL24A ARO1 RPS24B
43549	regulation of kinase activity	0.002935	0.022164	3/44 6.8%	41/6208 0.6%	SIC1 PBS2 SSK2
		Terms from the Function Ontology of K2 Hypersensitive hits with p-value <= 0.05
GO-ID	Description	p-val	corr p-val	cluster freq	total freq	genes annotated to the term
4871	signal transducer activity	4.252e-05	0.0052299	7/84 8.3%	70/6120 1.1%	HOG1 PLC1 SSK1 SSK2 ASC1 FUS3 PEP1
60089	molecular transducer activity	4.252e-05	0.0052299	7/84 8.3%	70/6120 1.1%	HOG1 PLC1 SSK1 SSK2 ASC1 FUS3 PEP1
16455	RNA polymerase II transcription mediator activity	0.00068959	0.044985	4/84 4.7%	30/6120 0.4%	SPT7 SOH1 SRB5 MED1
4702	receptor signaling protein serine/threonine kinase activity	0,,0008141	0.044985	3/84 3.5%	14/6120 0.2%	HOG1 SSK2 FUS3
5057	receptor signaling protein activity	0.0010076	0.044985	3/84 3.5%	15/6120 0.2%	HOG1 SSK2 FUS3
17112	Rab guanyl-nucleotide exchange factor activity	0.0010076	0.044985	2/84 2.3%	4/6120 0.0%	VAM6 VPS41
		Terms from the Component Ontology of K2 Hypersensitive hits with p-value <= 0.05
GO-ID	Description	p-val	corr p-val	cluster freq	total freq	genes annotated to the term
44424	intracellular part	6.1221e-05	0.0062662	83/86 96.5%	5103/6197 82.3%	RPS8A HFI1 PFD1 BNI1 PBS2 PLC1 PIB2 LGE1 SIC1 SNX41 BUD32 SOH1 SFP1 GCV1 RAD27 SRB5 PEP1 SIT1 SSK1 SSK2 VAM6 ASC1 VPS41 LDB7 YDR532C CAF17 RAD51 BEM2 VID22 HOG1 VID21 BUD23 VMA7 SPT7 MRT4 SPT8 BUD27 HEX3 LTV1 CHL1 VMA13 RTT10 MED1 LST4 MNN9 SPT3 SAC1 PTH1 NSR1 RPL24A ARO1 YNL234W IWR1 RPL34A POT1 SCS7 RPL14A CPR7 CDC40 GTR2 MTQ2 SSD1 ARC1 TAH1 SNF2 APQ12 SMP2 CSG2 PDR18 TAX4 ATG22 HGH1 SPC72 LRP1…
5768	endosome	7.4375e-05	0.0062662	9/86 10.4%	131/6197 2.1%	SIT1 SNX41 VAM6 GTR2 RCY1 VPS41 PIB2 LTV1 PEP1
5622	intracellular	9.1256e-05	0.0062662	83/86 96.5%	5132/6197 82.8%	RPS8A HFI1 PFD1 BNI1 PBS2 PLC1 PIB2 LGE1 SIC1 SNX41 BUD32 SOH1 SFP1 GCV1 RAD27 SRB5 PEP1 SIT1 SSK1 SSK2 VAM6 ASC1 VPS41 LDB7 YDR532C CAF17 RAD51 BEM2 VID22 HOG1 VID21 BUD23 VMA7 SPT7 MRT4 SPT8 BUD27 HEX3 LTV1 CHL1 VMA13 RTT10 MED1 LST4 MNN9 SPT3 SAC1 PTH1 NSR1 RPL24A ARO1 YNL234W IWR1 RPL34A POT1 SCS7 RPL14A CPR7 CDC40 GTR2 MTQ2 SSD1 ARC1 TAH1 SNF2 APQ12 SMP2 CSG2 PDR18 TAX4 ATG22 HGH1 SPC72 LRP1…
124	SAGA complex	0.00020901	0.010314	4/86 4.6%	22/6197 0.3%	HFI1 SPT7 SPT8 SPT3
70461	SAGA-type complex	0.00025035	0.010314	4/86 4.6%	23/6197 0.3%	HFI1 SPT7 SPT8 SPT3
123	histone acetyltransferase complex	0.00044416	0.015249	5/86 5.8%	47/6197 0.7%	HFI1 VID21 SPT7 SPT8 SPT3
32991	macromolecular complex	0.0012619	0.03358	39/86 45.3%	1829/6197 29.5%	HFI1 RPS8A LST4 PFD1 MNN9 BNI1 PLC1 SPT3 RPL24A IWR1 RPL34A BUD32 RPL14A CDC40 SOH1 GTR2 GCV1 ARC1 SNF2 SRB5 VAM6 ASC1 VPS41 YDR532C LDB7 VID21 LRP1 MAP1 VMA7 SPT7 MRT4 SPT8 BUD27 RCY1 HEX3 RPS24B LTV1 VMA13 MED1
5770	late endosome	0.0013041	0.03358	4/86 4.6%	35/6197 0.5%	SNX41 GTR2 PIB2 LTV1
46695	SLIC (SAGA-like) complex	0.0018114	0.038166	3/86 3.4%	18/6197 0.2%	HFI1 SPT7 SPT3
34449	GSE complex	0.0018527	0.038166	2/86 2.3%	5/6197 0.0%	GTR2 LTV1
5774	vacuolar membrane	0.0023371	0.038675	8/86 9.3%	170/6197 2.7%	VMA7 ATG22 VAM6 GTR2 PTH1 VPS41 PIB2 VMA13
44464	cell part	0.0027181	0.038675	85/86 98.8%	5639/6197 90.9%	RPS8A HFI1 PFD1 BNI1 PBS2 PLC1 PIB2 LGE1 SIC1 SNX41 BUD32 SOH1 SFP1 GCV1 RAD27 SRB5 PEP1 SIT1 SSK1 SSK2 VAM6 ASC1 VPS41 LDB7 YDR532C CAF17 RAD51 BEM2 VID22 HOG1 VID21 BUD23 VMA7 SPT7 MRT4 SPT8 BUD27 HEX3 LTV1 CHL1 VMA13 RTT10 MED1 LST4 MNN9 SPT3 SAC1 PTH1 NSR1 RPL24A ARO1 YNL234W IWR1 RPL34A POT1 YPS1 SCS7 RPL14A CPR7 CDC40 GTR2 MTQ2 SSD1 YLR065C ARC1 TAH1 SNF2 APQ12 SMP2 CSG2 PDR18 TAX4 ATG22 HG…
5623	cell	0.0027553	0.038675	85/86 98.8%	5640/6197 91.0%	RPS8A HFI1 PFD1 BNI1 PBS2 PLC1 PIB2 LGE1 SIC1 SNX41 BUD32 SOH1 SFP1 GCV1 RAD27 SRB5 PEP1 SIT1 SSK1 SSK2 VAM6 ASC1 VPS41 LDB7 YDR532C CAF17 RAD51 BEM2 VID22 HOG1 VID21 BUD23 VMA7 SPT7 MRT4 SPT8 BUD27 HEX3 LTV1 CHL1 VMA13 RTT10 MED1 LST4 MNN9 SPT3 SAC1 PTH1 NSR1 RPL24A ARO1 YNL234W IWR1 RPL34A POT1 YPS1 SCS7 RPL14A CPR7 CDC40 GTR2 MTQ2 SSD1 YLR065C ARC1 TAH1 SNF2 APQ12 SMP2 CSG2 PDR18 TAX4 ATG22 HG…
5669	transcription factor TFIID complex	0.002865	0.038675	3/86 3.4%	21/6197 0.3%	HFI1 SPT8 SPT3
43234	protein complex	0.0029925	0.038675	30/86 34.8%	1338/6197 21.5%	HFI1 LST4 PFD1 BNI1 MNN9 PLC1 SPT3 IWR1 BUD32 SOH1 GTR2 GCV1 ARC1 SNF2 SRB5 VAM6 VPS41 LDB7 YDR532C VID21 LRP1 VMA7 SPT7 SPT8 BUD27 RCY1 HEX3 LTV1 VMA13 MED1
44437	vacuolar part	0.0030039	0.038675	8/86 9.3%	177/6197 2.8%	VMA7 ATG22 VAM6 GTR2 PTH1 VPS41 PIB2 VMA13
5654	nucleoplasm	0.0034024	0.039355	11/86 12.7%	309/6197 4.9%	HFI1 VID21 SPT7 SPT8 MRT4 SPT3 SOH1 SNF2 IWR1 SRB5 MED1
16272	prefoldin complex	0.0038209	0.039355	2/86 2.3%	7/6197 0.1%	PFD1 BUD27
5671	Ada2/Gcn5/Ada3 trancription activator complex	0.0038209	0.039355	2/86 2.3%	7/6197 0.1%	HFI1 SPT7
30897	HOPS complex	0.0038209	0.039355	2/86 2.3%	7/6197 0.1%	VAM6 VPS41
44451	nucleoplasm part	0.0042768	0.041953	10/86 11.6%	273/6197 4.4%	HFI1 VID21 SPT7 SPT8 SPT3 SOH1 SNF2 IWR1 SRB5 MED1
33263	CORVET complex	0.0050487	0.047274	2/86 2.3%	8/6197 0.1%	VAM6 VPS41
16592	mediator complex	0.005328	0.047721	3/86 3.4%	26/6197 0.4%	SOH1 SRB5 MED1
33180	proton transporting V-type ATPase, V1 domain	0.0064329	0.049901	2/86 2.3%	9/6197 0.1%	VMA7 VMA13
43226	cytosolic ribosome	0.0087271	0.049881	7/86 8.1%	169/6197 2.7%	RPS8A MAP1 RPL14A ASC1 RPL24A RPS24B RPL34A
